# Supplementary material for: Preliminary division of not socially parasitic Greek Temnothorax Mayr, 1861 (Hymenoptera, Formicidae) with a description of three new species
Source: Zookeys. 2019 Oct 2;877:81–131. doi: 10.3897/zookeys.877.36320 (PMC6785569; doi:10.3897/zookeys.877.36320)
Supplement: XML Treatment for Temnothorax brackoi [file zookeys.877.36320-treatment1.xml]

<!DOCTYPE tp:taxon-treatment
  PUBLIC "-//TaxonX//DTD Taxonomic Treatment Publishing DTD v0 20100105//EN" "tax-treatment-NSO.dtd">
<tp:taxon-treatment xmlns:tp="http://www.plazi.org/taxpub"><tp:treatment-meta><kwd-group><label>Taxon classification</label><kwd><named-content xmlns:xlink="http://www.w3.org/1999/xlink" content-type="kingdom">Animalia</named-content></kwd><kwd><named-content xmlns:xlink="http://www.w3.org/1999/xlink" content-type="order">Hymenoptera</named-content></kwd><kwd><named-content xmlns:xlink="http://www.w3.org/1999/xlink" content-type="family">Formicidae</named-content></kwd></kwd-group><mixed-citation publication-type="journal"><person-group><name><surname>Salata</surname><given-names>Sebastian</given-names></name><name><surname>Borowiec</surname><given-names>Lech</given-names></name></person-group><article-title>Preliminary division of not socially parasitic Greek <italic><tp:taxon-name><tp:taxon-name-part taxon-name-part-type="genus" reg="Temnothorax">Temnothorax</tp:taxon-name-part></tp:taxon-name></italic> Mayr, 1861 (<tp:taxon-name><tp:taxon-name-part taxon-name-part-type="order">Hymenoptera</tp:taxon-name-part></tp:taxon-name>, <tp:taxon-name><tp:taxon-name-part taxon-name-part-type="family">Formicidae</tp:taxon-name-part></tp:taxon-name>) with a description of three new species</article-title><source>Zookeys</source><day>02</day><month>10</month><year>2019</year><volume>877</volume><fpage>81</fpage><lpage>131</lpage><pub-id pub-id-type="doi">10.3897/zookeys.877.36320</pub-id></mixed-citation></tp:treatment-meta><tp:nomenclature><tp:taxon-name><object-id xmlns:xlink="http://www.w3.org/1999/xlink" content-type="arpha" xlink:type="simple">EFFC3F26-765C-575C-A7D3-F99B7483F11D</object-id>
              <tp:taxon-name-part taxon-name-part-type="genus" reg="Temnothorax">Temnothorax</tp:taxon-name-part>
              <tp:taxon-name-part taxon-name-part-type="species" reg="brackoi">brackoi</tp:taxon-name-part>
              <object-id xmlns:xlink="http://www.w3.org/1999/xlink" content-type="zoobank" xlink:type="simple">http://zoobank.org/BAAA6DC9-5DB0-4A21-8520-679D413E3BC6</object-id>
            </tp:taxon-name><tp:taxon-status xmlns:xlink="http://www.w3.org/1999/xlink" xlink:type="simple">sp. nov.</tp:taxon-status><xref ref-type="fig" rid="F1">Figs 1</xref><xref ref-type="fig" rid="F1">, 2</xref><xref ref-type="fig" rid="F5">, 9</xref><xref ref-type="fig" rid="F6">, 13</xref></tp:nomenclature><tp:treatment-sec sec-type="type material" id="SECID0EPHBG"><title>Type material.</title><p><bold>Holotype</bold>: worker (pin), (<ext-link xmlns:xlink="http://www.w3.org/1999/xlink" xlink:type="simple" ext-link-type="uri" xlink:href="http://data.antweb.org/specimen/CASENT0846669">CASENT0846669</ext-link>): GREECE, Pel. Messinia | 1.8 km E of Saidona, 985 m | <named-content xmlns:xlink="http://www.w3.org/1999/xlink" content-type="dwc:verbatimCoordinates" xlink:type="simple"><named-content content-type="geo-json" specific-use="{&#34;type&#34;:&#34;Point&#34;,&#34;coordinates&#34;:[22.304190,36.884910]}" id="NCID0E6HBG" xlink:type="simple">36.88491N, 22.30419E</named-content></named-content> | 20 VI 2016, L. Borowiec || Collection L. Borowiec | <tp:taxon-name><tp:taxon-name-part taxon-name-part-type="family">Formicidae</tp:taxon-name-part></tp:taxon-name> | LBC-GR02195 (<abbrev xmlns:xlink="http://www.w3.org/1999/xlink" content-type="institution" xlink:title="Museum of Natural History, University of Wrocław, Wrocław, Poland" id="ABBRID0EJIBG" xlink:type="simple">MNHW</abbrev>).</p><p><bold>Paratypes</bold>: • 11w. (pin), 9w. (EtOH) (<ext-link xmlns:xlink="http://www.w3.org/1999/xlink" xlink:type="simple" ext-link-type="uri" xlink:href="http://data.antweb.org/specimen/CASENT0846607">CASENT0846607</ext-link>-<ext-link xmlns:xlink="http://www.w3.org/1999/xlink" xlink:type="simple" ext-link-type="uri" xlink:href="http://data.antweb.org/specimen/CASENT0846617">CASENT0846617</ext-link>): the same nest sample as holotype (<abbrev xmlns:xlink="http://www.w3.org/1999/xlink" content-type="institution" xlink:title="Department of Biodiversity and Evolutionary Taxonomy, University of Wrocław, Poland" id="ABBRID0E3IBG" xlink:type="simple">DBET</abbrev>); • 11w. (pin), 5w. (EtOH)(<ext-link xmlns:xlink="http://www.w3.org/1999/xlink" xlink:type="simple" ext-link-type="uri" xlink:href="http://data.antweb.org/specimen/CASENT0846618">CASENT0846618</ext-link>-<ext-link xmlns:xlink="http://www.w3.org/1999/xlink" xlink:type="simple" ext-link-type="uri" xlink:href="http://data.antweb.org/specimen/CASENT0846628">CASENT0846628</ext-link>): GREECE, Pel. Messinia | 0.8 km SE of Exochori, 535 m, | <named-content xmlns:xlink="http://www.w3.org/1999/xlink" content-type="dwc:verbatimCoordinates" xlink:type="simple"><named-content content-type="geo-json" specific-use="{&#34;type&#34;:&#34;Point&#34;,&#34;coordinates&#34;:[22.274640,36.895820]}" id="NCID0EOJBG" xlink:type="simple"><named-content content-type="dwc:verbatimCoordinates" xlink:type="simple"><named-content content-type="geo-json" specific-use="{&#34;type&#34;:&#34;Point&#34;,&#34;coordinates&#34;:[22.274640,36.895820]}" id="NCID0EVJBG" xlink:type="simple">36.89582N, 22.27464E</named-content></named-content></named-content></named-content> | 20 VI 2016, L. Borowiec || Collection L. Borowiec | <tp:taxon-name><tp:taxon-name-part taxon-name-part-type="family">Formicidae</tp:taxon-name-part></tp:taxon-name> | LBC-GR02184 (<abbrev xmlns:xlink="http://www.w3.org/1999/xlink" content-type="institution" xlink:title="Department of Biodiversity and Evolutionary Taxonomy, University of Wrocław, Poland" id="ABBRID0E6JBG" xlink:type="simple">DBET</abbrev>, <named-content xmlns:xlink="http://www.w3.org/1999/xlink" content-type="dwc:institutional_code" xlink:type="simple">MHNG</named-content>, <named-content xmlns:xlink="http://www.w3.org/1999/xlink" content-type="dwc:institutional_code" xlink:type="simple">CASC</named-content>, <named-content xmlns:xlink="http://www.w3.org/1999/xlink" content-type="dwc:institutional_code" xlink:type="simple">BMNH</named-content>); • 8w. (pin), 1w. (EtOH) (<ext-link xmlns:xlink="http://www.w3.org/1999/xlink" xlink:type="simple" ext-link-type="uri" xlink:href="http://data.antweb.org/specimen/CASENT0846629">CASENT0846629</ext-link>-<ext-link xmlns:xlink="http://www.w3.org/1999/xlink" xlink:type="simple" ext-link-type="uri" xlink:href="http://data.antweb.org/specimen/CASENT0846636">CASENT0846636</ext-link>): GREECE, Pel. Messinia | n. Arachova, 860 m | <named-content xmlns:xlink="http://www.w3.org/1999/xlink" content-type="dwc:verbatimCoordinates" xlink:type="simple"><named-content content-type="geo-json" specific-use="{&#34;type&#34;:&#34;Point&#34;,&#34;coordinates&#34;:[22.218760,37.039220]}" id="NCID0EJLBG" xlink:type="simple"><named-content content-type="dwc:verbatimCoordinates" xlink:type="simple"><named-content content-type="geo-json" specific-use="{&#34;type&#34;:&#34;Point&#34;,&#34;coordinates&#34;:[22.218760,37.039220]}" id="NCID0EQLBG" xlink:type="simple">37.03922N, 22.21876E</named-content></named-content></named-content></named-content> | 13 VI 2016, L. Borowiec || Collection L. Borowiec | <tp:taxon-name><tp:taxon-name-part taxon-name-part-type="family">Formicidae</tp:taxon-name-part></tp:taxon-name> | LBC-GR02029 (<abbrev xmlns:xlink="http://www.w3.org/1999/xlink" content-type="institution" xlink:title="Department of Biodiversity and Evolutionary Taxonomy, University of Wrocław, Poland" id="ABBRID0E1LBG" xlink:type="simple">DBET</abbrev>); • 2w. (pin) (<ext-link xmlns:xlink="http://www.w3.org/1999/xlink" xlink:type="simple" ext-link-type="uri" xlink:href="http://data.antweb.org/specimen/CASENT0846637">CASENT0846637</ext-link>-<ext-link xmlns:xlink="http://www.w3.org/1999/xlink" xlink:type="simple" ext-link-type="uri" xlink:href="http://data.antweb.org/specimen/CASENT0846638">CASENT0846638</ext-link>): GREECE, Pel. Messinia | 1.3 km S of Artemisia, 870 m | <named-content xmlns:xlink="http://www.w3.org/1999/xlink" content-type="dwc:verbatimCoordinates" xlink:type="simple"><named-content content-type="geo-json" specific-use="{&#34;type&#34;:&#34;Point&#34;,&#34;coordinates&#34;:[22.233780,37.087380]}" id="NCID0EMMBG" xlink:type="simple"><named-content content-type="dwc:verbatimCoordinates" xlink:type="simple"><named-content content-type="geo-json" specific-use="{&#34;type&#34;:&#34;Point&#34;,&#34;coordinates&#34;:[22.233780,37.087380]}" id="NCID0ETMBG" xlink:type="simple">37.08738N, 22.23378E</named-content></named-content></named-content></named-content> | 17 VI 2016, L. Borowiec || Collection L. Borowiec | <tp:taxon-name><tp:taxon-name-part taxon-name-part-type="family">Formicidae</tp:taxon-name-part></tp:taxon-name> | LBC-GR02121 (<abbrev xmlns:xlink="http://www.w3.org/1999/xlink" content-type="institution" xlink:title="Department of Biodiversity and Evolutionary Taxonomy, University of Wrocław, Poland" id="ABBRID0E4MBG" xlink:type="simple">DBET</abbrev>).</p></tp:treatment-sec><tp:treatment-sec sec-type="material" id="SECID0ECNBG"><title>Other material.</title><p><bold>GREECE. Epirus, Preveza</bold>: • 4w. (pin) (<ext-link xmlns:xlink="http://www.w3.org/1999/xlink" xlink:type="simple" ext-link-type="uri" xlink:href="http://data.antweb.org/specimen/CASENT0846670">CASENT0846670</ext-link>-<ext-link xmlns:xlink="http://www.w3.org/1999/xlink" xlink:type="simple" ext-link-type="uri" xlink:href="http://data.antweb.org/specimen/CASENT0846673">CASENT0846673</ext-link>), 21w. (EtOH): 700 m E of Kanali, oak forest, <named-content xmlns:xlink="http://www.w3.org/1999/xlink" content-type="dwc:verbatimCoordinates" xlink:type="simple"><named-content content-type="geo-json" specific-use="{&#34;type&#34;:&#34;Point&#34;,&#34;coordinates&#34;:[20.706210,39.063800]}" id="NCID0EXNBG" xlink:type="simple">39.0638N/20.70621E</named-content></named-content>, 50 m, 2016-08-27, leg. L. Borowiec; • 8w. (pin) (<ext-link xmlns:xlink="http://www.w3.org/1999/xlink" xlink:type="simple" ext-link-type="uri" xlink:href="http://data.antweb.org/specimen/CASENT0846674">CASENT0846674</ext-link>-<ext-link xmlns:xlink="http://www.w3.org/1999/xlink" xlink:type="simple" ext-link-type="uri" xlink:href="http://data.antweb.org/specimen/CASENT0846681">CASENT0846681</ext-link>), 14w. (EtOH): n. Kanali, oak forest, <named-content xmlns:xlink="http://www.w3.org/1999/xlink" content-type="dwc:verbatimCoordinates" xlink:type="simple"><named-content content-type="geo-json" specific-use="{&#34;type&#34;:&#34;Point&#34;,&#34;coordinates&#34;:[20.702070,39.054580]}" id="NCID0EJOBG" xlink:type="simple">39.05458N/20.70207E</named-content></named-content>, 15 m, 2016-08-28, leg. L. Borowiec; • 27w (EtOH): n. Kanali, pine forest, <named-content xmlns:xlink="http://www.w3.org/1999/xlink" content-type="dwc:verbatimCoordinates" xlink:type="simple"><named-content content-type="geo-json" specific-use="{&#34;type&#34;:&#34;Point&#34;,&#34;coordinates&#34;:[20.701180,39.053880]}" id="NCID0EROBG" xlink:type="simple">39.05388N/20.70118E</named-content></named-content>, 20 m, 2016-08-28, leg. L. Borowiec. <bold>Ionian Islands, Cephalonia</bold>: • 6w. (pin) (<ext-link xmlns:xlink="http://www.w3.org/1999/xlink" xlink:type="simple" ext-link-type="uri" xlink:href="http://data.antweb.org/specimen/CASENT0846682">CASENT0846682</ext-link>-<ext-link xmlns:xlink="http://www.w3.org/1999/xlink" xlink:type="simple" ext-link-type="uri" xlink:href="http://data.antweb.org/specimen/CASENT0846687">CASENT0846687</ext-link>): Avithos Lake, area near a small lake in a moist, shaded valley of a small creek, <named-content xmlns:xlink="http://www.w3.org/1999/xlink" content-type="dwc:verbatimCoordinates" xlink:type="simple"><named-content content-type="geo-json" specific-use="{&#34;type&#34;:&#34;Point&#34;,&#34;coordinates&#34;:[20.712330,38.172930]}" id="NCID0EFPBG" xlink:type="simple">38.17293N/20.71233E</named-content></named-content>, 278 m, 2014-06-25, leg. L. Borowiec; • 68w. (EtOH): Avithos Lake, shrubs around small lake, <named-content xmlns:xlink="http://www.w3.org/1999/xlink" content-type="dwc:verbatimCoordinates" xlink:type="simple"><named-content content-type="geo-json" specific-use="{&#34;type&#34;:&#34;Point&#34;,&#34;coordinates&#34;:[20.711070,38.172030]}" id="NCID0ENPBG" xlink:type="simple">38.17203N/ 20.71107E</named-content></named-content>, 288 m, 2019-06-10, leg. L. Borowiec; • 29w. (EtOH): Katapodata; roadsides with shrubs, <named-content xmlns:xlink="http://www.w3.org/1999/xlink" content-type="dwc:verbatimCoordinates" xlink:type="simple"><named-content content-type="geo-json" specific-use="{&#34;type&#34;:&#34;Point&#34;,&#34;coordinates&#34;:[20.645940,38.233370]}" id="NCID0EVPBG" xlink:type="simple">38.23337N/20.64594E</named-content></named-content>, 100 m, 2019-06-10, leg. L. Borowiec; • 4w. (EtOH): 1.5 km NE of Koulourata, mixed forest on shrubs, <named-content xmlns:xlink="http://www.w3.org/1999/xlink" content-type="dwc:verbatimCoordinates" xlink:type="simple"><named-content content-type="geo-json" specific-use="{&#34;type&#34;:&#34;Point&#34;,&#34;coordinates&#34;:[20.677150,38.206670]}" id="NCID0E4PBG" xlink:type="simple">38.20667N/ 20.67715E</named-content></named-content>, 273 m, 2019-06-10, leg. L. Borowiec; • 11w. (EtOH): ancient Same; roadsides with shrubs, <named-content xmlns:xlink="http://www.w3.org/1999/xlink" content-type="dwc:verbatimCoordinates" xlink:type="simple"><named-content content-type="geo-json" specific-use="{&#34;type&#34;:&#34;Point&#34;,&#34;coordinates&#34;:[20.664230,38.252200]}" id="NCID0EFQBG" xlink:type="simple">38.2522N/20.66423E</named-content></named-content>, 220 m, 2019-06-10, leg. L. Borowiec; • 13w. (EtOH): rd. Skala-Poros; Mediterranean shrubs, <named-content xmlns:xlink="http://www.w3.org/1999/xlink" content-type="dwc:verbatimCoordinates" xlink:type="simple"><named-content content-type="geo-json" specific-use="{&#34;type&#34;:&#34;Point&#34;,&#34;coordinates&#34;:[20.795760,38.128720]}" id="NCID0ENQBG" xlink:type="simple">38.12872N/20.79576E</named-content></named-content>, 5 m, 2019-06-12, leg. L. Borowiec. <bold>Ionian Islands, Corfu</bold>: • 6w. (EtOH): Ag. Ilias, deciduous forest, <named-content xmlns:xlink="http://www.w3.org/1999/xlink" content-type="dwc:verbatimCoordinates" xlink:type="simple"><named-content content-type="geo-json" specific-use="{&#34;type&#34;:&#34;Point&#34;,&#34;coordinates&#34;:[19.875080,39.793670]}" id="NCID0EXQBG" xlink:type="simple">39.79367N/19.87508E</named-content></named-content>, 191 m, 2013-06-10, leg. L. Borowiec; • 5w. (pin) (<ext-link xmlns:xlink="http://www.w3.org/1999/xlink" xlink:type="simple" ext-link-type="uri" xlink:href="http://data.antweb.org/specimen/CASENT0846688">CASENT0846688</ext-link>-<ext-link xmlns:xlink="http://www.w3.org/1999/xlink" xlink:type="simple" ext-link-type="uri" xlink:href="http://data.antweb.org/specimen/CASENT0846692">CASENT0846692</ext-link>), 5w. (EtOH): Akr. Kefali n. Agios Stefanos, frygana on sea coast, <named-content xmlns:xlink="http://www.w3.org/1999/xlink" content-type="dwc:verbatimCoordinates" xlink:type="simple"><named-content content-type="geo-json" specific-use="{&#34;type&#34;:&#34;Point&#34;,&#34;coordinates&#34;:[19.632720,39.751540]}" id="NCID0EJRBG" xlink:type="simple">39.75154N/19.63272E</named-content></named-content>, 13 m, 2013-06-05, leg. L. Borowiec; • 4w. (EtOH): E of Nymfes, old olive tree plantation, <named-content xmlns:xlink="http://www.w3.org/1999/xlink" content-type="dwc:verbatimCoordinates" xlink:type="simple"><named-content content-type="geo-json" specific-use="{&#34;type&#34;:&#34;Point&#34;,&#34;coordinates&#34;:[19.805700,39.750470]}" id="NCID0ERRBG" xlink:type="simple">39.75047N/19.8057E</named-content></named-content>, 179 m, 2013-06-09, leg. L. Borowiec; • 8w. (pin) (<ext-link xmlns:xlink="http://www.w3.org/1999/xlink" xlink:type="simple" ext-link-type="uri" xlink:href="http://data.antweb.org/specimen/CASENT0846693">CASENT0846693</ext-link>-<ext-link xmlns:xlink="http://www.w3.org/1999/xlink" xlink:type="simple" ext-link-type="uri" xlink:href="http://data.antweb.org/specimen/CASENT0846700">CASENT0846700</ext-link>), 1w. (EtOH): Klimatia, deciduous forest, <named-content xmlns:xlink="http://www.w3.org/1999/xlink" content-type="dwc:verbatimCoordinates" xlink:type="simple"><named-content content-type="geo-json" specific-use="{&#34;type&#34;:&#34;Point&#34;,&#34;coordinates&#34;:[19.789530,39.741230]}" id="NCID0EDSBG" xlink:type="simple">39.74123N/19.78953E</named-content></named-content>, 311 m, 2013-06-06, leg. L. Borowiec; • 1w. (pin) (<ext-link xmlns:xlink="http://www.w3.org/1999/xlink" xlink:type="simple" ext-link-type="uri" xlink:href="http://data.antweb.org/specimen/CASENT0846701">CASENT0846701</ext-link>): N of Ag. Stefanos, old olive forest, <named-content xmlns:xlink="http://www.w3.org/1999/xlink" content-type="dwc:verbatimCoordinates" xlink:type="simple"><named-content content-type="geo-json" specific-use="{&#34;type&#34;:&#34;Point&#34;,&#34;coordinates&#34;:[19.652130,39.763380]}" id="NCID0EQSBG" xlink:type="simple">39.76338N/19.65213E</named-content></named-content>, 88 m, 2013-06-05, leg. L. Borowiec; • 4w. (pin) (<ext-link xmlns:xlink="http://www.w3.org/1999/xlink" xlink:type="simple" ext-link-type="uri" xlink:href="http://data.antweb.org/specimen/CASENT0846702">CASENT0846702</ext-link>-<ext-link xmlns:xlink="http://www.w3.org/1999/xlink" xlink:type="simple" ext-link-type="uri" xlink:href="http://data.antweb.org/specimen/CASENT0846705">CASENT0846705</ext-link>): n. Doukades, old olive tree plantation, <named-content xmlns:xlink="http://www.w3.org/1999/xlink" content-type="dwc:verbatimCoordinates" xlink:type="simple"><named-content content-type="geo-json" specific-use="{&#34;type&#34;:&#34;Point&#34;,&#34;coordinates&#34;:[19.750550,39.700750]}" id="NCID0ECTBG" xlink:type="simple">39.70075N/19.75055E</named-content></named-content>, 174 m, 2013-06-08, leg. L. Borowiec; • 3w. (pin) (<ext-link xmlns:xlink="http://www.w3.org/1999/xlink" xlink:type="simple" ext-link-type="uri" xlink:href="http://data.antweb.org/specimen/CASENT0846706">CASENT0846706</ext-link>-<ext-link xmlns:xlink="http://www.w3.org/1999/xlink" xlink:type="simple" ext-link-type="uri" xlink:href="http://data.antweb.org/specimen/CASENT0846708">CASENT0846708</ext-link>), 1w. (EtOH): n. Vistonas, old olive tree plantation, <named-content xmlns:xlink="http://www.w3.org/1999/xlink" content-type="dwc:verbatimCoordinates" xlink:type="simple"><named-content content-type="geo-json" specific-use="{&#34;type&#34;:&#34;Point&#34;,&#34;coordinates&#34;:[19.714530,39.685490]}" id="NCID0EUTBG" xlink:type="simple">39.68549N/19.71453E</named-content></named-content>, 422 m, 2013-06-08, leg. L. Borowiec; • 20w. (pin) (<ext-link xmlns:xlink="http://www.w3.org/1999/xlink" xlink:type="simple" ext-link-type="uri" xlink:href="http://data.antweb.org/specimen/CASENT0846709">CASENT0846709</ext-link>-<ext-link xmlns:xlink="http://www.w3.org/1999/xlink" xlink:type="simple" ext-link-type="uri" xlink:href="http://data.antweb.org/specimen/CASENT0846728">CASENT0846728</ext-link>), 15w. (EtOH): Nymfes, deciduous forest, <named-content xmlns:xlink="http://www.w3.org/1999/xlink" content-type="dwc:verbatimCoordinates" xlink:type="simple"><named-content content-type="geo-json" specific-use="{&#34;type&#34;:&#34;Point&#34;,&#34;coordinates&#34;:[19.795350,39.754780]}" id="NCID0EGUBG" xlink:type="simple">39.75478N/19.79535E</named-content></named-content>, 162 m, 2013-06-06, leg. L. Borowiec; • 20w. (EtOH): Old Perithia, old mountain village, <named-content xmlns:xlink="http://www.w3.org/1999/xlink" content-type="dwc:verbatimCoordinates" xlink:type="simple"><named-content content-type="geo-json" specific-use="{&#34;type&#34;:&#34;Point&#34;,&#34;coordinates&#34;:[19.874120,39.761590]}" id="NCID0EOUBG" xlink:type="simple">39.76159N/19.87412E</named-content></named-content>, 467 m, 2013-06-10, leg. L. Borowiec; • 3w. (pin) (<ext-link xmlns:xlink="http://www.w3.org/1999/xlink" xlink:type="simple" ext-link-type="uri" xlink:href="http://data.antweb.org/specimen/CASENT0846729">CASENT0846729</ext-link>-<ext-link xmlns:xlink="http://www.w3.org/1999/xlink" xlink:type="simple" ext-link-type="uri" xlink:href="http://data.antweb.org/specimen/CASENT0846731">CASENT0846731</ext-link>): Strinilas, deciduous forest, <named-content xmlns:xlink="http://www.w3.org/1999/xlink" content-type="dwc:verbatimCoordinates" xlink:type="simple"><named-content content-type="geo-json" specific-use="{&#34;type&#34;:&#34;Point&#34;,&#34;coordinates&#34;:[19.842650,39.739630]}" id="NCID0EAVBG" xlink:type="simple">39.73963N/19.84265E</named-content></named-content>, 632 m, 2013-06-07, leg. L. Borowiec. <bold>Ionian Islands, Lefkada</bold>: • 3w. (pin) (<ext-link xmlns:xlink="http://www.w3.org/1999/xlink" xlink:type="simple" ext-link-type="uri" xlink:href="http://data.antweb.org/specimen/CASENT0846732">CASENT0846732</ext-link>-<ext-link xmlns:xlink="http://www.w3.org/1999/xlink" xlink:type="simple" ext-link-type="uri" xlink:href="http://data.antweb.org/specimen/CASENT0846734">CASENT0846734</ext-link>), 2w. (EtOH): Asprogerakata, stream valley with deciduous forest, 38.78278N /20.65262E, 430 m, 2016-09-02, leg. L. Borowiec; • 2w. (pin) (<ext-link xmlns:xlink="http://www.w3.org/1999/xlink" xlink:type="simple" ext-link-type="uri" xlink:href="http://data.antweb.org/specimen/CASENT0846735">CASENT0846735</ext-link>-<ext-link xmlns:xlink="http://www.w3.org/1999/xlink" xlink:type="simple" ext-link-type="uri" xlink:href="http://data.antweb.org/specimen/CASENT0846736">CASENT0846736</ext-link>), 8w. (EtOH): Egklouvi, stream valley with deciduous forest, <named-content xmlns:xlink="http://www.w3.org/1999/xlink" content-type="dwc:verbatimCoordinates" xlink:type="simple"><named-content content-type="geo-json" specific-use="{&#34;type&#34;:&#34;Point&#34;,&#34;coordinates&#34;:[20.648210,38.732120]}" id="NCID0E5VBG" xlink:type="simple">38.73212N/20.64821E</named-content></named-content>, 690 m, 2016-09-02, leg. L. Borowiec. <bold>Ionian Islands, Zakynthos</bold>: • 4w. (EtOH): 1 km E of Elies, shrubs along roadsides, <named-content xmlns:xlink="http://www.w3.org/1999/xlink" content-type="dwc:verbatimCoordinates" xlink:type="simple"><named-content content-type="geo-json" specific-use="{&#34;type&#34;:&#34;Point&#34;,&#34;coordinates&#34;:[20.687870,37.901730]}" id="NCID0EIWBG" xlink:type="simple">37.90173N/20.68787E</named-content></named-content>, 300 m, 2018-05-06, leg. L. Borowiec; • 18w. (EtOH): 1 km N of Exo Chora, mixed forest, <named-content xmlns:xlink="http://www.w3.org/1999/xlink" content-type="dwc:verbatimCoordinates" xlink:type="simple"><named-content content-type="geo-json" specific-use="{&#34;type&#34;:&#34;Point&#34;,&#34;coordinates&#34;:[20.684590,37.810630]}" id="NCID0EQWBG" xlink:type="simple">37.81063N/20.68459E</named-content></named-content>, 430 m, 2018-05-08, leg. L. Borowiec; • 1w. (pin) (<ext-link xmlns:xlink="http://www.w3.org/1999/xlink" xlink:type="simple" ext-link-type="uri" xlink:href="http://data.antweb.org/specimen/CASENT0846737">CASENT0846737</ext-link>): 1.2 km N of Ano Vasilikos, roadsides along olive plantation and pasture with oak shrubs, <named-content xmlns:xlink="http://www.w3.org/1999/xlink" content-type="dwc:verbatimCoordinates" xlink:type="simple"><named-content content-type="geo-json" specific-use="{&#34;type&#34;:&#34;Point&#34;,&#34;coordinates&#34;:[20.977860,37.724560]}" id="NCID0E4WBG" xlink:type="simple">37.72456N/20.97786E</named-content></named-content>, 30 m, 2018-05-05, leg. L. Borowiec; • 128w. (EtOH): 1.2 km N of Vasilikos, roadsides along olive plantation and pasture with oak shrubs, <named-content xmlns:xlink="http://www.w3.org/1999/xlink" content-type="dwc:verbatimCoordinates" xlink:type="simple"><named-content content-type="geo-json" specific-use="{&#34;type&#34;:&#34;Point&#34;,&#34;coordinates&#34;:[20.977860,37.724560]}" id="NCID0EFXBG" xlink:type="simple">37.72456N/20.97786E</named-content></named-content>, 30 m, 2018-05-05, leg. L. Borowiec; • 2w. (EtOH): 1.2 km NE of Anafonitria shrubs around burned forests, <named-content xmlns:xlink="http://www.w3.org/1999/xlink" content-type="dwc:verbatimCoordinates" xlink:type="simple"><named-content content-type="geo-json" specific-use="{&#34;type&#34;:&#34;Point&#34;,&#34;coordinates&#34;:[20.641240,37.854890]}" id="NCID0ENXBG" xlink:type="simple">37.85489N/20.64124E</named-content></named-content>, 475 m, 2018-05-10, leg. L. Borowiec; • 1w. (pin) (<ext-link xmlns:xlink="http://www.w3.org/1999/xlink" xlink:type="simple" ext-link-type="uri" xlink:href="http://data.antweb.org/specimen/CASENT0846738">CASENT0846738</ext-link>), 43w. (EtOH): 1.2 km SW of Ano Vasilikos loc. 1, roadsides along olive plantation, <named-content xmlns:xlink="http://www.w3.org/1999/xlink" content-type="dwc:verbatimCoordinates" xlink:type="simple"><named-content content-type="geo-json" specific-use="{&#34;type&#34;:&#34;Point&#34;,&#34;coordinates&#34;:[20.959640,37.723740]}" id="NCID0E1XBG" xlink:type="simple">37.72374N/20.95964E</named-content></named-content>, 72 m, 2018-05-05, leg. L. Borowiec; • 1w. (pin) (<ext-link xmlns:xlink="http://www.w3.org/1999/xlink" xlink:type="simple" ext-link-type="uri" xlink:href="http://data.antweb.org/specimen/CASENT0846739">CASENT0846739</ext-link>), 25w. (EtOH): 1.2 km SW of Ano Vasilikos loc. 2, roadsides along olive plantation, <named-content xmlns:xlink="http://www.w3.org/1999/xlink" content-type="dwc:verbatimCoordinates" xlink:type="simple"><named-content content-type="geo-json" specific-use="{&#34;type&#34;:&#34;Point&#34;,&#34;coordinates&#34;:[20.961230,37.723250]}" id="NCID0EHYBG" xlink:type="simple">37.72325N/20.96123E</named-content></named-content>, 75 m, 2018-05-05, leg. L. Borowiec; • 1w. (pin): 1.2 km SW of Skinaria, limestone hills after burned forests, <named-content xmlns:xlink="http://www.w3.org/1999/xlink" content-type="dwc:verbatimCoordinates" xlink:type="simple"><named-content content-type="geo-json" specific-use="{&#34;type&#34;:&#34;Point&#34;,&#34;coordinates&#34;:[20.692720,37.876940]}" id="NCID0EPYBG" xlink:type="simple">37.87694N/20.69272E</named-content></named-content>, 375 m, 2018-05-06, leg. L. Borowiec; • 1w. (pin) (<ext-link xmlns:xlink="http://www.w3.org/1999/xlink" xlink:type="simple" ext-link-type="uri" xlink:href="http://data.antweb.org/specimen/CASENT0846740">CASENT0846740</ext-link>), 13w. (EtOH): 1.4 km E of Ano Volimes, mixed forest, <named-content xmlns:xlink="http://www.w3.org/1999/xlink" content-type="dwc:verbatimCoordinates" xlink:type="simple"><named-content content-type="geo-json" specific-use="{&#34;type&#34;:&#34;Point&#34;,&#34;coordinates&#34;:[20.685250,37.875940]}" id="NCID0E3YBG" xlink:type="simple">37.87594N/20.68525E</named-content></named-content>, 430 m, 2018-05-06, leg. L. Borowiec; • 1w. (EtOH): 1.5 km N of Exo Chora: shrubs around meadow, <named-content xmlns:xlink="http://www.w3.org/1999/xlink" content-type="dwc:verbatimCoordinates" xlink:type="simple"><named-content content-type="geo-json" specific-use="{&#34;type&#34;:&#34;Point&#34;,&#34;coordinates&#34;:[20.688260,37.814460]}" id="NCID0EEZBG" xlink:type="simple">37.81446N/ 20.68826E</named-content></named-content>, 460 m, 2018-05-08, leg. L. Borowiec; • 38w. (EtOH): 1.7 km NE of Ano Volimes, shrubs around pastures, <named-content xmlns:xlink="http://www.w3.org/1999/xlink" content-type="dwc:verbatimCoordinates" xlink:type="simple"><named-content content-type="geo-json" specific-use="{&#34;type&#34;:&#34;Point&#34;,&#34;coordinates&#34;:[20.684560,37.886270]}" id="NCID0EMZBG" xlink:type="simple">37.88627N/20.68456E</named-content></named-content>, 445 m, 2018-05-06, leg. L. Borowiec; • 3w. (EtOH): 1.8 km SW of Volimes, shrubs along roadsides, <named-content xmlns:xlink="http://www.w3.org/1999/xlink" content-type="dwc:verbatimCoordinates" xlink:type="simple"><named-content content-type="geo-json" specific-use="{&#34;type&#34;:&#34;Point&#34;,&#34;coordinates&#34;:[20.642340,37.864720]}" id="NCID0EUZBG" xlink:type="simple">37.86472N/20.64234E</named-content></named-content>, 350 m, 2018-05-10, leg. L. Borowiec; • 1w. (EtOH): 1.9 km W of Maries, roadsides in burned forests, <named-content xmlns:xlink="http://www.w3.org/1999/xlink" content-type="dwc:verbatimCoordinates" xlink:type="simple"><named-content content-type="geo-json" specific-use="{&#34;type&#34;:&#34;Point&#34;,&#34;coordinates&#34;:[20.655560,37.818000]}" id="NCID0E3ZBG" xlink:type="simple">37.818N/20.65556E</named-content></named-content>, 290 m, 2018-05-09, leg. L. Borowiec; • 1w. (pin), 30w. (EtOH): 2.5 km NE of Maries, mixed forest, <named-content xmlns:xlink="http://www.w3.org/1999/xlink" content-type="dwc:verbatimCoordinates" xlink:type="simple"><named-content content-type="geo-json" specific-use="{&#34;type&#34;:&#34;Point&#34;,&#34;coordinates&#34;:[20.701510,37.829900]}" id="NCID0EE1BG" xlink:type="simple">37.8299N/20.70151E</named-content></named-content>, 475 m, 2018-05-08, leg. L. Borowiec; • 51w. (EtOH): 3.9 km NE of Maries, shrubs around olive plantation, <named-content xmlns:xlink="http://www.w3.org/1999/xlink" content-type="dwc:verbatimCoordinates" xlink:type="simple"><named-content content-type="geo-json" specific-use="{&#34;type&#34;:&#34;Point&#34;,&#34;coordinates&#34;:[20.709380,37.842020]}" id="NCID0EM1BG" xlink:type="simple">37.84202N/20.70938E</named-content></named-content>, 370 m, 2018-05-08, leg. L. Borowiec; • 1w. (pin) (<ext-link xmlns:xlink="http://www.w3.org/1999/xlink" xlink:type="simple" ext-link-type="uri" xlink:href="http://data.antweb.org/specimen/CASENT0846741">CASENT0846741</ext-link>), 16w. (EtOH): 470 m NE of Orthonies, shrubs along roadsides, <named-content xmlns:xlink="http://www.w3.org/1999/xlink" content-type="dwc:verbatimCoordinates" xlink:type="simple"><named-content content-type="geo-json" specific-use="{&#34;type&#34;:&#34;Point&#34;,&#34;coordinates&#34;:[20.698430,37.854350]}" id="NCID0EZ1BG" xlink:type="simple">37.85435N/20.69843E</named-content></named-content>, 405 m, 2018-05-10, leg. L. Borowiec; • 1w. (EtOH): 500 m S of Apelati, pine forest, <named-content xmlns:xlink="http://www.w3.org/1999/xlink" content-type="dwc:verbatimCoordinates" xlink:type="simple"><named-content content-type="geo-json" specific-use="{&#34;type&#34;:&#34;Point&#34;,&#34;coordinates&#34;:[20.814070,37.668730]}" id="NCID0EB2BG" xlink:type="simple">37.66873N/20.81407E</named-content></named-content>, 160 m, 2018-05-07, leg. L. Borowiec; • 1w. (EtOH): 700 m SW of Koroni, maquis, <named-content xmlns:xlink="http://www.w3.org/1999/xlink" content-type="dwc:verbatimCoordinates" xlink:type="simple"><named-content content-type="geo-json" specific-use="{&#34;type&#34;:&#34;Point&#34;,&#34;coordinates&#34;:[20.717530,37.865820]}" id="NCID0EJ2BG" xlink:type="simple">37.86582N/20.71753E</named-content></named-content>, 290 m, 2018-05-10, leg. L. Borowiec; • 3w. (EtOH): 750 m S of Volimes, shrubs in cypress forest, <named-content xmlns:xlink="http://www.w3.org/1999/xlink" content-type="dwc:verbatimCoordinates" xlink:type="simple"><named-content content-type="geo-json" specific-use="{&#34;type&#34;:&#34;Point&#34;,&#34;coordinates&#34;:[20.661910,37.867620]}" id="NCID0ER2BG" xlink:type="simple">37.86762N/20.66191E</named-content></named-content>, 360 m, 2018-05-10, leg. L. Borowiec; • 1w. (pin) (<ext-link xmlns:xlink="http://www.w3.org/1999/xlink" xlink:type="simple" ext-link-type="uri" xlink:href="http://data.antweb.org/specimen/CASENT0846742">CASENT0846742</ext-link>), 81w. (EtOH): 800 m SE of Xirokastello, roadsides along olive plantation, <named-content xmlns:xlink="http://www.w3.org/1999/xlink" content-type="dwc:verbatimCoordinates" xlink:type="simple"><named-content content-type="geo-json" specific-use="{&#34;type&#34;:&#34;Point&#34;,&#34;coordinates&#34;:[20.951390,37.734910]}" id="NCID0E52BG" xlink:type="simple">37.73491N/20.95139E</named-content></named-content>, 75 m, 2018-05-05, leg. L. Borowiec; • 10w. (EtOH): 880 m S of Orthonies, shrubs in cypress forest, <named-content xmlns:xlink="http://www.w3.org/1999/xlink" content-type="dwc:verbatimCoordinates" xlink:type="simple"><named-content content-type="geo-json" specific-use="{&#34;type&#34;:&#34;Point&#34;,&#34;coordinates&#34;:[20.698430,37.844620]}" id="NCID0EG3BG" xlink:type="simple">37.84462N/20.69843E</named-content></named-content>, 390 m, 2018-05-10, leg. L. Borowiec; • 66w. (EtOH): Ag. Georgiou monastery, shrubs along roadsides, <named-content xmlns:xlink="http://www.w3.org/1999/xlink" content-type="dwc:verbatimCoordinates" xlink:type="simple"><named-content content-type="geo-json" specific-use="{&#34;type&#34;:&#34;Point&#34;,&#34;coordinates&#34;:[20.636460,37.859710]}" id="NCID0EO3BG" xlink:type="simple">37.85971N/20.63646E</named-content></named-content>, 330 m, 2018-05-10, leg. L. Borowiec; • 8w. (EtOH): Ag. Joannis, roadsides with shrubs, <named-content xmlns:xlink="http://www.w3.org/1999/xlink" content-type="dwc:verbatimCoordinates" xlink:type="simple"><named-content content-type="geo-json" specific-use="{&#34;type&#34;:&#34;Point&#34;,&#34;coordinates&#34;:[20.945530,37.729240]}" id="NCID0EW3BG" xlink:type="simple">37.72924N/20.94553E</named-content></named-content>, 165 m, 2018-05-05, leg. L. Borowiec; • 6w. (EtOH): Argassi, urban area, <named-content xmlns:xlink="http://www.w3.org/1999/xlink" content-type="dwc:verbatimCoordinates" xlink:type="simple"><named-content content-type="geo-json" specific-use="{&#34;type&#34;:&#34;Point&#34;,&#34;coordinates&#34;:[20.927040,37.761820]}" id="NCID0E53BG" xlink:type="simple">37.76182N/20.92704E</named-content></named-content>, 10 m, 2018-05-04, leg. L. Borowiec; • 1w. (EtOH): Livia Mts. loc. 1, shrubs along roadsides, <named-content xmlns:xlink="http://www.w3.org/1999/xlink" content-type="dwc:verbatimCoordinates" xlink:type="simple"><named-content content-type="geo-json" specific-use="{&#34;type&#34;:&#34;Point&#34;,&#34;coordinates&#34;:[20.716190,37.830180]}" id="NCID0EG4BG" xlink:type="simple">37.83018N/20.71619E</named-content></named-content>, 600 m, 2018-05-08, leg. L. Borowiec; • 15w. (EtOH): Vrachionas Mts., mountain pastures with shrubs, <named-content xmlns:xlink="http://www.w3.org/1999/xlink" content-type="dwc:verbatimCoordinates" xlink:type="simple"><named-content content-type="geo-json" specific-use="{&#34;type&#34;:&#34;Point&#34;,&#34;coordinates&#34;:[20.706210,37.817980]}" id="NCID0EO4BG" xlink:type="simple">37.81798N/ 20.70621E</named-content></named-content>, 670 m, 2018-05-08, leg. L. Borowiec; • 1w. (EtOH): W of Kampi, pine forest, <named-content xmlns:xlink="http://www.w3.org/1999/xlink" content-type="dwc:verbatimCoordinates" xlink:type="simple"><named-content content-type="geo-json" specific-use="{&#34;type&#34;:&#34;Point&#34;,&#34;coordinates&#34;:[20.680780,37.781610]}" id="NCID0EW4BG" xlink:type="simple">37.78161N/20.68078E</named-content></named-content>, 165 m, 2018-05-09, leg. L. Borowiec. <bold>Macedonia, Pieria</bold>: • 4w. (EtOH): Platamonas Castle hill, on stones, soil and herbs, <named-content xmlns:xlink="http://www.w3.org/1999/xlink" content-type="dwc:verbatimCoordinates" xlink:type="simple"><named-content content-type="geo-json" specific-use="{&#34;type&#34;:&#34;Point&#34;,&#34;coordinates&#34;:[22.596540,40.008680]}" id="NCID0EA5BG" xlink:type="simple">40.00868N/ 22.59654E</named-content></named-content>, 12 m, 2019-05-11, leg. L. Borowiec; • 1w. (pin) (<ext-link xmlns:xlink="http://www.w3.org/1999/xlink" xlink:type="simple" ext-link-type="uri" xlink:href="http://data.antweb.org/specimen/CASENT0846743">CASENT0846743</ext-link>): 2 km W of Panteleimonas, roadsides with shrubs, <named-content xmlns:xlink="http://www.w3.org/1999/xlink" content-type="dwc:verbatimCoordinates" xlink:type="simple"><named-content content-type="geo-json" specific-use="{&#34;type&#34;:&#34;Point&#34;,&#34;coordinates&#34;:[22.595130,39.985630]}" id="NCID0EN5BG" xlink:type="simple">39.98563N/ 22.59513E</named-content></named-content>, 305 m, 2019-05-15, leg. L. Borowiec; • 20w. (EtOH): road to P. Poroi loc. 1, roadsides with shrubs, <named-content xmlns:xlink="http://www.w3.org/1999/xlink" content-type="dwc:verbatimCoordinates" xlink:type="simple"><named-content content-type="geo-json" specific-use="{&#34;type&#34;:&#34;Point&#34;,&#34;coordinates&#34;:[22.615630,39.979630]}" id="NCID0EV5BG" xlink:type="simple">39.97963N/ 22.61563E</named-content></named-content>, 110 m, 2019-05-17, leg. L. Borowiec; • 7w. (EtOH): road to P. Poroi loc. 2, roadsides with shrubs, <named-content xmlns:xlink="http://www.w3.org/1999/xlink" content-type="dwc:verbatimCoordinates" xlink:type="simple"><named-content content-type="geo-json" specific-use="{&#34;type&#34;:&#34;Point&#34;,&#34;coordinates&#34;:[22.611460,39.976270]}" id="NCID0E45BG" xlink:type="simple">39.97627N/ 22.61146E</named-content></named-content>, 185 m, 2019-05-17, leg. L. Borowiec; •81w. (EtOH): road to P. Poroi loc. 3, roadsides with shrubs, <named-content xmlns:xlink="http://www.w3.org/1999/xlink" content-type="dwc:verbatimCoordinates" xlink:type="simple"><named-content content-type="geo-json" specific-use="{&#34;type&#34;:&#34;Point&#34;,&#34;coordinates&#34;:[22.604940,39.968630]}" id="NCID0EF6BG" xlink:type="simple">39. 96863N/22.60494E</named-content></named-content>, 260 m, 2019-05-17, leg. L. Borowiec. <bold>Peloponnese, Korinthia</bold>: • 16w. (pin) (<ext-link xmlns:xlink="http://www.w3.org/1999/xlink" xlink:type="simple" ext-link-type="uri" xlink:href="http://data.antweb.org/specimen/CASENT0846744">CASENT0846744</ext-link>-<ext-link xmlns:xlink="http://www.w3.org/1999/xlink" xlink:type="simple" ext-link-type="uri" xlink:href="http://data.antweb.org/specimen/CASENT0846759">CASENT0846759</ext-link>): n. <tp:taxon-name>Evrostina</tp:taxon-name>, deciduous forest, <named-content xmlns:xlink="http://www.w3.org/1999/xlink" content-type="dwc:verbatimCoordinates" xlink:type="simple"><named-content content-type="geo-json" specific-use="{&#34;type&#34;:&#34;Point&#34;,&#34;coordinates&#34;:[22.393880,38.073860]}" id="NCID0E36BG" xlink:type="simple">38.07386N/22.39388E</named-content></named-content>, 662 m, 2013-09-01, leg. L. Borowiec. <bold>Peloponnese, Laconia</bold>: • 13w. (pin) (<ext-link xmlns:xlink="http://www.w3.org/1999/xlink" xlink:type="simple" ext-link-type="uri" xlink:href="http://data.antweb.org/specimen/CASENT0846760">CASENT0846760</ext-link>-<ext-link xmlns:xlink="http://www.w3.org/1999/xlink" xlink:type="simple" ext-link-type="uri" xlink:href="http://data.antweb.org/specimen/CASENT0846772">CASENT0846772</ext-link>), 2w. (EtOH): Taygetos Mts., 1.5 km SW of Anavryti, coniferous forest, <named-content xmlns:xlink="http://www.w3.org/1999/xlink" content-type="dwc:verbatimCoordinates" xlink:type="simple"><named-content content-type="geo-json" specific-use="{&#34;type&#34;:&#34;Point&#34;,&#34;coordinates&#34;:[22.360030,37.019100]}" id="NCID0ERAAI" xlink:type="simple">37.0191N/22.36003E</named-content></named-content>, 990 m, 2016-06-21, leg. L. Borowiec. <bold>Peloponnese, Messinia</bold>: • 1w. (pin) (<ext-link xmlns:xlink="http://www.w3.org/1999/xlink" xlink:type="simple" ext-link-type="uri" xlink:href="http://data.antweb.org/specimen/CASENT0846773">CASENT0846773</ext-link>): Taygetos Mts., 0.7 km S of Dyrrachio, coniferous forest, <named-content xmlns:xlink="http://www.w3.org/1999/xlink" content-type="dwc:verbatimCoordinates" xlink:type="simple"><named-content content-type="geo-json" specific-use="{&#34;type&#34;:&#34;Point&#34;,&#34;coordinates&#34;:[22.207400,37.181100]}" id="NCID0EABAI" xlink:type="simple">37.1811N/22.2074E</named-content></named-content>, 800 m, 2016-06-22, leg. L. Borowiec; • 5w. (pin) (<ext-link xmlns:xlink="http://www.w3.org/1999/xlink" xlink:type="simple" ext-link-type="uri" xlink:href="http://data.antweb.org/specimen/CASENT0846774">CASENT0846774</ext-link>-<ext-link xmlns:xlink="http://www.w3.org/1999/xlink" xlink:type="simple" ext-link-type="uri" xlink:href="http://data.antweb.org/specimen/CASENT0846778">CASENT0846778</ext-link>): Taygetos Mts., 2 km W of Arachova, stream valley with <tp:taxon-name><tp:taxon-name-part taxon-name-part-type="genus" reg="Platanus">Platanus</tp:taxon-name-part></tp:taxon-name> forest, <named-content xmlns:xlink="http://www.w3.org/1999/xlink" content-type="dwc:verbatimCoordinates" xlink:type="simple"><named-content content-type="geo-json" specific-use="{&#34;type&#34;:&#34;Point&#34;,&#34;coordinates&#34;:[22.197800,37.035700]}" id="NCID0EYBAI" xlink:type="simple">37.0357N/22.1978E</named-content></named-content>, 680 m, 2016-06-13, leg. L. Borowiec; • 1w. (pin) (<ext-link xmlns:xlink="http://www.w3.org/1999/xlink" xlink:type="simple" ext-link-type="uri" xlink:href="http://data.antweb.org/specimen/CASENT0846779">CASENT0846779</ext-link>): Taygetos Mts., Chora Getson, stream valley with deciduous forest, <named-content xmlns:xlink="http://www.w3.org/1999/xlink" content-type="dwc:verbatimCoordinates" xlink:type="simple"><named-content content-type="geo-json" specific-use="{&#34;type&#34;:&#34;Point&#34;,&#34;coordinates&#34;:[22.254660,36.947790]}" id="NCID0EFCAI" xlink:type="simple">36.94779N/22.25466E</named-content></named-content>, 615 m, 2016-06-14, leg. L. Borowiec; • 4w. (pin) (<ext-link xmlns:xlink="http://www.w3.org/1999/xlink" xlink:type="simple" ext-link-type="uri" xlink:href="http://data.antweb.org/specimen/CASENT0846780">CASENT0846780</ext-link>-<ext-link xmlns:xlink="http://www.w3.org/1999/xlink" xlink:type="simple" ext-link-type="uri" xlink:href="http://data.antweb.org/specimen/CASENT0846783">CASENT0846783</ext-link>): Taygetos Mts., Karveli, rest area with stream, <named-content xmlns:xlink="http://www.w3.org/1999/xlink" content-type="dwc:verbatimCoordinates" xlink:type="simple"><named-content content-type="geo-json" specific-use="{&#34;type&#34;:&#34;Point&#34;,&#34;coordinates&#34;:[22.206330,37.075910]}" id="NCID0EXCAI" xlink:type="simple">37.07591N/22.20633E</named-content></named-content>, 600 m, 2016-06-17, leg. L. Borowiec; • 2w. (pin) (<ext-link xmlns:xlink="http://www.w3.org/1999/xlink" xlink:type="simple" ext-link-type="uri" xlink:href="http://data.antweb.org/specimen/CASENT0846784">CASENT0846784</ext-link>-<ext-link xmlns:xlink="http://www.w3.org/1999/xlink" xlink:type="simple" ext-link-type="uri" xlink:href="http://data.antweb.org/specimen/CASENT0846785">CASENT0846785</ext-link>): Tetrazi Mts., 0.5 km E of Vastas, stream valley with deciduous forest, <named-content xmlns:xlink="http://www.w3.org/1999/xlink" content-type="dwc:verbatimCoordinates" xlink:type="simple"><named-content content-type="geo-json" specific-use="{&#34;type&#34;:&#34;Point&#34;,&#34;coordinates&#34;:[21.993040,37.364410]}" id="NCID0EJDAI" xlink:type="simple">37.36441N/21.99304E</named-content></named-content>, 895 m, 2016-06-19, leg. L. Borowiec; • 1w. (pin) (<ext-link xmlns:xlink="http://www.w3.org/1999/xlink" xlink:type="simple" ext-link-type="uri" xlink:href="http://data.antweb.org/specimen/CASENT0846786">CASENT0846786</ext-link>), 2w. (EtOH): Tetrazi Mts., Isaris, pine forest, <named-content xmlns:xlink="http://www.w3.org/1999/xlink" content-type="dwc:verbatimCoordinates" xlink:type="simple"><named-content content-type="geo-json" specific-use="{&#34;type&#34;:&#34;Point&#34;,&#34;coordinates&#34;:[22.015160,37.366440]}" id="NCID0EWDAI" xlink:type="simple">37.36644N/22.01516E</named-content></named-content>, 790 m, 2016-06-19, leg. L. Borowiec; • 1w. (pin) (<ext-link xmlns:xlink="http://www.w3.org/1999/xlink" xlink:type="simple" ext-link-type="uri" xlink:href="http://data.antweb.org/specimen/CASENT0846787">CASENT0846787</ext-link>): Tetrazi Mts., Karnasi, stream valley with <tp:taxon-name><tp:taxon-name-part taxon-name-part-type="genus" reg="Platanus">Platanus</tp:taxon-name-part></tp:taxon-name> forest, <named-content xmlns:xlink="http://www.w3.org/1999/xlink" content-type="dwc:verbatimCoordinates" xlink:type="simple"><named-content content-type="geo-json" specific-use="{&#34;type&#34;:&#34;Point&#34;,&#34;coordinates&#34;:[21.991580,37.319040]}" id="NCID0EJEAI" xlink:type="simple">37.31904N/21.99158E</named-content></named-content>, 460 m, 2016-06-19, leg. L. Borowiec. <bold>Sterea Ellas, Aetolia-Acarnania</bold>: • 1w. (EtOH): Psila Alonia, stream valley with <tp:taxon-name><tp:taxon-name-part taxon-name-part-type="genus" reg="Platanus">Platanus</tp:taxon-name-part></tp:taxon-name> forest, <named-content xmlns:xlink="http://www.w3.org/1999/xlink" content-type="dwc:verbatimCoordinates" xlink:type="simple"><named-content content-type="geo-json" specific-use="{&#34;type&#34;:&#34;Point&#34;,&#34;coordinates&#34;:[21.195270,38.962550]}" id="NCID0EZEAI" xlink:type="simple">38.96255N/21.19527E</named-content></named-content>, 62 m, 2016-09-04, leg. L. Borowiec. <bold>Sterea Ellas, Euboea</bold>: • 2w. (EtOH): 1.2 km NW of Gerontas, mediterranean shrubs along roadsides, <named-content xmlns:xlink="http://www.w3.org/1999/xlink" content-type="dwc:verbatimCoordinates" xlink:type="simple"><named-content content-type="geo-json" specific-use="{&#34;type&#34;:&#34;Point&#34;,&#34;coordinates&#34;:[23.808000,38.458850]}" id="NCID0EDFAI" xlink:type="simple">38.45885N/23.808E</named-content></named-content>, 405 m, 2018-06-10, leg. L. Borowiec; • 2w. (EtOH): 2.3 km S of Stropones, mixed forest, <named-content xmlns:xlink="http://www.w3.org/1999/xlink" content-type="dwc:verbatimCoordinates" xlink:type="simple"><named-content content-type="geo-json" specific-use="{&#34;type&#34;:&#34;Point&#34;,&#34;coordinates&#34;:[23.878070,38.993300]}" id="NCID0ELFAI" xlink:type="simple">38.9933N/23.87807E</named-content></named-content>, 860 m, 2018-06-10, leg. L. Borowiec; • 1w. (EtOH): 300 m NW of Agios, pine forest with mediterranean shrubs, <named-content xmlns:xlink="http://www.w3.org/1999/xlink" content-type="dwc:verbatimCoordinates" xlink:type="simple"><named-content content-type="geo-json" specific-use="{&#34;type&#34;:&#34;Point&#34;,&#34;coordinates&#34;:[23.555250,38.658560]}" id="NCID0ETFAI" xlink:type="simple">38.65856N/23.55525E</named-content></named-content>, 600 m, 2018-06-11, leg. L. Borowiec; • 7w. (EtOH): 570 m NW of Drosia, stream valley with mixed forest, <named-content xmlns:xlink="http://www.w3.org/1999/xlink" content-type="dwc:verbatimCoordinates" xlink:type="simple"><named-content content-type="geo-json" specific-use="{&#34;type&#34;:&#34;Point&#34;,&#34;coordinates&#34;:[23.590890,38.617050]}" id="NCID0E2FAI" xlink:type="simple">38.61705N/23.59089E</named-content></named-content>, 140 m, 2018-06-11, leg. L. Borowiec. <bold>Thessaly, Larissa</bold>: • 1w. (pin) (<ext-link xmlns:xlink="http://www.w3.org/1999/xlink" xlink:type="simple" ext-link-type="uri" xlink:href="http://data.antweb.org/specimen/CASENT0846788">CASENT0846788</ext-link>): Mt. Olympus, 5.3 km E of Olympiada, alpine pastures with shrubs, <named-content xmlns:xlink="http://www.w3.org/1999/xlink" content-type="dwc:verbatimCoordinates" xlink:type="simple"><named-content content-type="geo-json" specific-use="{&#34;type&#34;:&#34;Point&#34;,&#34;coordinates&#34;:[22.310960,40.009890]}" id="NCID0EKGAI" xlink:type="simple">40.00989N/22.31096E</named-content></named-content>, 800 m, 2017-05-09, leg. L. Borowiec; • 7w. (EtOH): Mt. Ossa, 2.4 km SE of Karitsa, stream valley in deciduous forest, <named-content xmlns:xlink="http://www.w3.org/1999/xlink" content-type="dwc:verbatimCoordinates" xlink:type="simple"><named-content content-type="geo-json" specific-use="{&#34;type&#34;:&#34;Point&#34;,&#34;coordinates&#34;:[22.775570,39.826320]}" id="NCID0ESGAI" xlink:type="simple">39.82632N/22.77557E</named-content></named-content>, 425 m, 2017-05-04, leg. L. Borowiec; • 12w. (EtOH): Mt. Ossa, 600 m SE of Karitsa, stream valley in deciduous forest, <named-content xmlns:xlink="http://www.w3.org/1999/xlink" content-type="dwc:verbatimCoordinates" xlink:type="simple"><named-content content-type="geo-json" specific-use="{&#34;type&#34;:&#34;Point&#34;,&#34;coordinates&#34;:[22.769830,39.840090]}" id="NCID0E1GAI" xlink:type="simple">39.84009N/22.76983E</named-content></named-content>, 300 m, 2017-05-04, leg. L. Borowiec; • 3w. (pin) (<ext-link xmlns:xlink="http://www.w3.org/1999/xlink" xlink:type="simple" ext-link-type="uri" xlink:href="http://data.antweb.org/specimen/CASENT0846789">CASENT0846789</ext-link>-<ext-link xmlns:xlink="http://www.w3.org/1999/xlink" xlink:type="simple" ext-link-type="uri" xlink:href="http://data.antweb.org/specimen/CASENT0846791">CASENT0846791</ext-link>), 44w. (EtOH): Mt. Ossa, Kokkino Nero, stream valley in urban area, <named-content xmlns:xlink="http://www.w3.org/1999/xlink" content-type="dwc:verbatimCoordinates" xlink:type="simple"><named-content content-type="geo-json" specific-use="{&#34;type&#34;:&#34;Point&#34;,&#34;coordinates&#34;:[22.793790,39.833890]}" id="NCID0EMHAI" xlink:type="simple">39.83389N/22.79379E</named-content></named-content>, 3 m, 2017-05-10, leg. L. Borowiec. <bold>CROATIA, Podgorje</bold>: • 4w. (pin) (<ext-link xmlns:xlink="http://www.w3.org/1999/xlink" xlink:type="simple" ext-link-type="uri" xlink:href="http://data.antweb.org/specimen/CASENT0846792">CASENT0846792</ext-link>-<ext-link xmlns:xlink="http://www.w3.org/1999/xlink" xlink:type="simple" ext-link-type="uri" xlink:href="http://data.antweb.org/specimen/CASENT0846795">CASENT0846795</ext-link>), vicinity Sibenj, 9 km S Senj, 0–50 m, 3.6.1997, A. Schulz &amp; K. Vock leg.</p></tp:treatment-sec><tp:treatment-sec sec-type="Locus typicus" id="SECID0E4HAI"><title>Locus typicus.</title><p>Peloponnese, Taygetos Mts.</p></tp:treatment-sec><tp:treatment-sec sec-type="Differential diagnosis" id="SECID0ECIAI"><title>Differential diagnosis.</title><p><italic><tp:taxon-name><tp:taxon-name-part taxon-name-part-type="genus" reg="Temnothorax">Temnothorax</tp:taxon-name-part> <tp:taxon-name-part taxon-name-part-type="species" reg="brackoi">brackoi</tp:taxon-name-part></tp:taxon-name></italic> is most similar to <italic><tp:taxon-name><tp:taxon-name-part taxon-name-part-type="genus" reg="Temnothorax">T.</tp:taxon-name-part> <tp:taxon-name-part taxon-name-part-type="species" reg="aveli">aveli</tp:taxon-name-part></tp:taxon-name></italic> (Bondroit, 1918), a species widely distributed in the western part of the Mediterranean basin, east to Slovenia. It is similar to <italic><tp:taxon-name><tp:taxon-name-part taxon-name-part-type="genus" reg="Temnothorax">T.</tp:taxon-name-part> <tp:taxon-name-part taxon-name-part-type="species" reg="aveli">aveli</tp:taxon-name-part></tp:taxon-name></italic> especially in body shape, petiolar structure and unicolour yellow antennae. <italic><tp:taxon-name><tp:taxon-name-part taxon-name-part-type="genus" reg="Temnothorax">Temnothorax</tp:taxon-name-part> <tp:taxon-name-part taxon-name-part-type="species" reg="aveli">aveli</tp:taxon-name-part></tp:taxon-name></italic> differs in microreticulation of head not as regular as in <italic><tp:taxon-name><tp:taxon-name-part taxon-name-part-type="genus" reg="Temnothorax">T.</tp:taxon-name-part> <tp:taxon-name-part taxon-name-part-type="species" reg="brackoi">brackoi</tp:taxon-name-part></tp:taxon-name></italic>, with slightly shiny surface between sculpture and often with presence of median stripe of diffused microsculpture on frons, while in <italic><tp:taxon-name><tp:taxon-name-part taxon-name-part-type="genus" reg="Temnothorax">T.</tp:taxon-name-part> <tp:taxon-name-part taxon-name-part-type="species" reg="brackoi">brackoi</tp:taxon-name-part></tp:taxon-name></italic> head sculpture is always homogenous, without areas of diffused microreticulation and dull surface between sculpture. From Greek members of <italic><tp:taxon-name><tp:taxon-name-part taxon-name-part-type="genus" reg="Temnothorax">Temnothorax</tp:taxon-name-part></tp:taxon-name></italic>, <italic><tp:taxon-name><tp:taxon-name-part taxon-name-part-type="genus" reg="Temnothorax">T.</tp:taxon-name-part> <tp:taxon-name-part taxon-name-part-type="species" reg="brackoi">brackoi</tp:taxon-name-part></tp:taxon-name></italic> is most similar to sympatric <italic><tp:taxon-name><tp:taxon-name-part taxon-name-part-type="genus" reg="Temnothorax">T.</tp:taxon-name-part> <tp:taxon-name-part taxon-name-part-type="species" reg="graecus">graecus</tp:taxon-name-part></tp:taxon-name></italic>, but differs from it in well-developed sculpture on the whole head surface (in <italic><tp:taxon-name><tp:taxon-name-part taxon-name-part-type="genus" reg="Temnothorax">T.</tp:taxon-name-part> <tp:taxon-name-part taxon-name-part-type="species" reg="graecus">graecus</tp:taxon-name-part></tp:taxon-name></italic> central part of frons is more or less shiny, without microreticulation) and larger, distinctly triangular propodeal spines (in <italic><tp:taxon-name><tp:taxon-name-part taxon-name-part-type="genus" reg="Temnothorax">T.</tp:taxon-name-part> <tp:taxon-name-part taxon-name-part-type="species" reg="graecus">graecus</tp:taxon-name-part></tp:taxon-name></italic> spines are short, needle-shaped); some specimens of <italic><tp:taxon-name><tp:taxon-name-part taxon-name-part-type="genus" reg="Temnothorax">T.</tp:taxon-name-part> <tp:taxon-name-part taxon-name-part-type="species" reg="brackoi">brackoi</tp:taxon-name-part></tp:taxon-name></italic> can also be confused with species belonging to the <italic><tp:taxon-name><tp:taxon-name-part taxon-name-part-type="genus" reg="Temnothorax">T.</tp:taxon-name-part> <tp:taxon-name-part taxon-name-part-type="species" reg="tuberum">tuberum</tp:taxon-name-part></tp:taxon-name></italic> group, but <italic><tp:taxon-name><tp:taxon-name-part taxon-name-part-type="genus" reg="Temnothorax">T.</tp:taxon-name-part> <tp:taxon-name-part taxon-name-part-type="species" reg="brackoi">brackoi</tp:taxon-name-part></tp:taxon-name></italic> differs from them in low and arched petiolar node and lack of longitudinal striation on frons.</p></tp:treatment-sec><tp:treatment-sec sec-type="description" id="SECID0E5MAI"><title>Description.</title><p>Worker (n = 10): <abbrev xmlns:xlink="http://www.w3.org/1999/xlink" xlink:title="head length" id="ABBRID0EENAI" xlink:type="simple">HL</abbrev>: 0.637 ± 0.04 (0.584–0.683); <abbrev xmlns:xlink="http://www.w3.org/1999/xlink" xlink:title="head width" id="ABBRID0EINAI" xlink:type="simple">HW</abbrev>: 0.547 ± 0.03 (0.509–0.696); <abbrev xmlns:xlink="http://www.w3.org/1999/xlink" xlink:title="scape length" id="ABBRID0EMNAI" xlink:type="simple">SL</abbrev>: 0.437 ± 0.02 (0.410–0.560); <abbrev xmlns:xlink="http://www.w3.org/1999/xlink" xlink:title="eye length" id="ABBRID0EQNAI" xlink:type="simple">EL</abbrev>: 0.148 ± 0.01 (0.124–0.174); <abbrev xmlns:xlink="http://www.w3.org/1999/xlink" xlink:title="eye width" id="ABBRID0EUNAI" xlink:type="simple">EW</abbrev>: 0.105 ± 0.01 (0.087–0.124); <abbrev xmlns:xlink="http://www.w3.org/1999/xlink" xlink:title="mesosoma length" id="ABBRID0EYNAI" xlink:type="simple">WL</abbrev>: 0.735 ± 0.05 (0.671–0.820); <abbrev xmlns:xlink="http://www.w3.org/1999/xlink" xlink:title="propodeal spine length" id="ABBRID0E3NAI" xlink:type="simple">PSL</abbrev>: 0.155 ± 0.015 (0.130–0.174); <abbrev xmlns:xlink="http://www.w3.org/1999/xlink" xlink:title="spiracle to declivity length" id="ABBRID0EAOAI" xlink:type="simple">SDL</abbrev>: 0.111 ± 0.01 (0.096–0.124); <abbrev xmlns:xlink="http://www.w3.org/1999/xlink" xlink:title="petiole length" id="ABBRID0EEOAI" xlink:type="simple">PEL</abbrev>: 0.271 ± 0.03 (0.224–0.311); <abbrev xmlns:xlink="http://www.w3.org/1999/xlink" xlink:title="postpetiole length" id="ABBRID0EIOAI" xlink:type="simple">PPL</abbrev>: 0.168 ± 0.01 (0.149–0.186); <abbrev xmlns:xlink="http://www.w3.org/1999/xlink" xlink:title="petiole height" id="ABBRID0EMOAI" xlink:type="simple">PEH</abbrev>: 0.208 ± 0.015 (0.186–0.236); <abbrev xmlns:xlink="http://www.w3.org/1999/xlink" xlink:title="postpetiole height" id="ABBRID0EQOAI" xlink:type="simple">PPH</abbrev>: 0.207 ± 0.015 (0.180–0.224); <abbrev xmlns:xlink="http://www.w3.org/1999/xlink" xlink:title="pronotum width" id="ABBRID0EUOAI" xlink:type="simple">PNW</abbrev>: 0.368 ± 0.02 (0.329–0.401); PLW: 0.170 ± 0.01 (0.149–0.199); <abbrev xmlns:xlink="http://www.w3.org/1999/xlink" xlink:title="postpetiole width" id="ABBRID0EYOAI" xlink:type="simple">PPW</abbrev>: 0.223 ± 0.02 (0.196–0.242); <abbrev xmlns:xlink="http://www.w3.org/1999/xlink" xlink:title="head width / head length" id="ABBRID0E3OAI" xlink:type="simple">CI</abbrev>: 85.9 ± 1.2 (83.1–87.5); <abbrev xmlns:xlink="http://www.w3.org/1999/xlink" xlink:title="scape length / head length" id="ABBRID0EAPAI" xlink:type="simple">SI1</abbrev>: 68.6 ± 1.6 (66.7–71.3); <abbrev xmlns:xlink="http://www.w3.org/1999/xlink" xlink:title="scape length / head width" id="ABBRID0EEPAI" xlink:type="simple">SI2</abbrev>: 79.9 ± 1.6 (77.1–81.9); <abbrev xmlns:xlink="http://www.w3.org/1999/xlink" xlink:title="pronotum width / mesosoma length" id="ABBRID0EIPAI" xlink:type="simple">MI</abbrev>: 50.0 ± 1.0 (48.4–51.3); <abbrev xmlns:xlink="http://www.w3.org/1999/xlink" xlink:title="eye width / eye length" id="ABBRID0EMPAI" xlink:type="simple">EI1</abbrev>: 71.0 ± 5.0 (64.6–78.3); <abbrev xmlns:xlink="http://www.w3.org/1999/xlink" xlink:title="eye width / head length" id="ABBRID0EQPAI" xlink:type="simple">EI2</abbrev>: 16.5 ± 1.4 (14.8–18.75); <abbrev xmlns:xlink="http://www.w3.org/1999/xlink" xlink:title="PL / PH" id="ABBRID0EUPAI" xlink:type="simple">PI</abbrev>: 130.0 ± 7.9 (120.0–145.5); <abbrev xmlns:xlink="http://www.w3.org/1999/xlink" xlink:title="postpetiole length / postpetiole height" id="ABBRID0EYPAI" xlink:type="simple">PPI</abbrev>: 81.4 ± 6.1 (128.2–150.0); <abbrev xmlns:xlink="http://www.w3.org/1999/xlink" xlink:title="propodeal spine length / spiracle to declivity length" id="ABBRID0E3PAI" xlink:type="simple">PSI</abbrev>: 135.8 ± 12.4 (120.0–155.6).</p></tp:treatment-sec><tp:treatment-sec sec-type="Colour" id="SECID0EAQAI"><title>Colour.</title><p>Head, antennae, mesosoma, petiole, postpetiole and legs uniformly yellow to dark yellow, in few specimens, frons and femora partly darkened. Gaster yellow, only the first gaster tergite with wide, dark band on its posterior part (Figs <xref ref-type="fig" rid="F1">1</xref>, <xref ref-type="fig" rid="F1">2</xref>). <bold>Head.</bold> Rectangular, 1.16 times as long as wide, lateral surfaces below and above eyes gently convex, posterior edges convex, occipital margin of head straight or slightly concave (Figs <xref ref-type="fig" rid="F5">9</xref>, <xref ref-type="fig" rid="F6">13</xref>). Anterior margin of clypeus slightly convex, medial notch absent. Eyes moderate, oval, 1.4 times as long as wide. Antennal scape short, in lateral view slightly curved, 0.69 times as long as length of the head, in apex gradually widened, its base with small, triangular tooth, funiculus long, club 3-segmented (Fig. <xref ref-type="fig" rid="F5">9</xref>). Surface of scape with very fine microreticulation, shiny, covered with thin, moderate dense, decumbent to suberect setae. Mandibles rounded with thick sparse, longitudinal striae, shiny. Clypeus shiny with thick, sparse, longitudinal striae, area between striae smooth and shiny. Frontal carinae short, not extending beyond frontal lobes. Antennal fossa deep, with sparse, thin, roundly curved striae and dense reticulation. Frontal lobes narrow, smooth with slight, dense longitudinal striation (Fig. <xref ref-type="fig" rid="F6">13</xref>). Frons, vertex and temples with dense, thick, reticulation, sometimes central surface of frons with additional a few thin, longitudinal, interrupted wrinkles, surface between striation smooth; malar area with irregular, thick, reticulation, space between reticulation smooth or with very sparse microreticulation, shiny; genae with sparser, thank of frons, and thick reticulation, shiny. Frons and vertex with erect, pale, short and thick setae (Fig. <xref ref-type="fig" rid="F6">13</xref>). <bold>Mesosoma.</bold> Elongate, approximately twice as long as wide, slightly arched in profile. Metanotal groove absent. Pronotum convex on sides. Propodeal spines short to moderate, triangular, directed upward, base wide, tips sharp (Fig. <xref ref-type="fig" rid="F1">2</xref>). Whole surface with dense, reticulation, its dorsal surface and lateral surfaces of pronotum with thick and sparse longitudinal striation or reticulation. Area between thick sculpture shiny, smooth or sometimes with sparse, fait microreticulation. Entire mesosoma bearing erect, pale, short and thick setae (Fig. <xref ref-type="fig" rid="F1">2</xref>). <bold>Petiole.</bold> In lateral view, with short peduncle, node low, with anterior face flat, and posterior face convex and dorsum convex. Peduncle and petiolar node shiny, with thick, dense reticulation, area between rugae smooth, dorsum with sparser reticulation. Dorsal surface bearing sparse, short, erect setae (Fig. <xref ref-type="fig" rid="F1">2</xref>). <bold>Postpetiole.</bold> In lateral view, regularly convex, apical half with gently convex sides (Figs <xref ref-type="fig" rid="F1">1</xref>, <xref ref-type="fig" rid="F1">2</xref>), on the whole surface shiny, with thick, dense reticulation, dorsum with sparser reticulation; area between rugae smooth. Dorsal surface bearing sparse, short, semierect to erect setae (Fig. <xref ref-type="fig" rid="F1">2</xref>). <bold>Gaster.</bold> Gaster smooth and shiny, bearing erect, thin, pale setae (Figs <xref ref-type="fig" rid="F1">1</xref>, <xref ref-type="fig" rid="F1">2</xref>).</p><fig id="F1" position="float" orientation="portrait"><object-id xmlns:xlink="http://www.w3.org/1999/xlink" content-type="doi" xlink:type="simple">10.3897/zookeys.877.36320.figures1-2</object-id><object-id xmlns:xlink="http://www.w3.org/1999/xlink" content-type="arpha" xlink:type="simple">B0D0A70F-ECF9-56A4-9531-5E80FA5430D1</object-id><label>Figures 1, 2.</label><caption><p>Worker of <italic><tp:taxon-name><tp:taxon-name-part taxon-name-part-type="genus" reg="Temnothorax">Temnothorax</tp:taxon-name-part> <tp:taxon-name-part taxon-name-part-type="species" reg="brackoi">brackoi</tp:taxon-name-part></tp:taxon-name></italic> sp. nov. <bold>1</bold> Dorsal <bold>2</bold> Lateral.</p></caption><graphic xmlns:xlink="http://www.w3.org/1999/xlink" xlink:href="zookeys-877-081-g001.jpg" position="float" orientation="portrait" xlink:type="simple" id="oo_344054.jpg"><uri content-type="original_file" xlink:type="simple">https://binary.pensoft.net/fig/344054</uri></graphic></fig></tp:treatment-sec><tp:treatment-sec sec-type="etymology" id="SECID0EITAI"><title>Etymology.</title><p>Named after Gregor Bračko, a Slovenian myrmecologist, for his significant contributions to the studies on ants of the Balkan Peninsula.</p></tp:treatment-sec><tp:treatment-sec sec-type="distribution" id="SECID0ENTAI"><title>General distribution.</title><p>Greece: Epirus, Ionian Islands, Peloponnese, western Sterea Ellas, Thessaly; Croatia: Dalmatia.</p></tp:treatment-sec><tp:treatment-sec sec-type="biology" id="SECID0ESTAI"><title>Biology.</title><p>Specimens of <italic><tp:taxon-name><tp:taxon-name-part taxon-name-part-type="genus" reg="Temnothorax">T.</tp:taxon-name-part> <tp:taxon-name-part taxon-name-part-type="species" reg="brackoi">brackoi</tp:taxon-name-part></tp:taxon-name></italic> were collected from various localities: sunny and shadowy located on lowlands and highlands (9 - 990 m a.s.l). The species was noted in various habitats, most often on shrubs and trees growing along roadsides and olive plantations, maquis, phrygana, often inside forests (mostly deciduous, occasionally coniferous). We noted also its presence on the leaves of climbing plants growing on walls or trees. Nests were not found, probably like other species of this group, are located inside dry stems of herbs.</p><p>The following ant species were recorded in the same areas as <italic><tp:taxon-name><tp:taxon-name-part taxon-name-part-type="genus" reg="Temnothorax">T.</tp:taxon-name-part> <tp:taxon-name-part taxon-name-part-type="species" reg="brackoi">brackoi</tp:taxon-name-part></tp:taxon-name></italic>:</p><p><bold>Epirus, Preveza, 700 m E of Kanali</bold>: <italic><tp:taxon-name><tp:taxon-name-part taxon-name-part-type="genus" reg="Aphaenogaster">Aphaenogaster</tp:taxon-name-part> <tp:taxon-name-part taxon-name-part-type="species" reg="balcanica">balcanica</tp:taxon-name-part></tp:taxon-name></italic> (Emery), <italic><tp:taxon-name><tp:taxon-name-part taxon-name-part-type="genus" reg="Aphaenogaster">A.</tp:taxon-name-part> <tp:taxon-name-part taxon-name-part-type="species" reg="subterranea">subterranea</tp:taxon-name-part></tp:taxon-name></italic> (Latreille), <italic><tp:taxon-name><tp:taxon-name-part taxon-name-part-type="genus" reg="Camponotus">Camponotus</tp:taxon-name-part> <tp:taxon-name-part taxon-name-part-type="species" reg="dalmaticus">dalmaticus</tp:taxon-name-part></tp:taxon-name></italic> (Nylander), <italic><tp:taxon-name><tp:taxon-name-part taxon-name-part-type="genus" reg="Camponotus">C.</tp:taxon-name-part> <tp:taxon-name-part taxon-name-part-type="species" reg="fallax">fallax</tp:taxon-name-part></tp:taxon-name></italic> (Nylander), <italic><tp:taxon-name><tp:taxon-name-part taxon-name-part-type="genus" reg="Camponotus">C.</tp:taxon-name-part> <tp:taxon-name-part taxon-name-part-type="species" reg="lateralis">lateralis</tp:taxon-name-part></tp:taxon-name></italic> (Olivier), <italic><tp:taxon-name><tp:taxon-name-part taxon-name-part-type="genus" reg="Camponotus">C.</tp:taxon-name-part> <tp:taxon-name-part taxon-name-part-type="species" reg="piceus">piceus</tp:taxon-name-part></tp:taxon-name></italic> (Leach), <italic><tp:taxon-name><tp:taxon-name-part taxon-name-part-type="genus" reg="Camponotus">C.</tp:taxon-name-part> <tp:taxon-name-part taxon-name-part-type="species" reg="vagus">vagus</tp:taxon-name-part></tp:taxon-name></italic> (Scopoli), <italic><tp:taxon-name><tp:taxon-name-part taxon-name-part-type="genus" reg="Cataglyphis">Cataglyphis</tp:taxon-name-part> <tp:taxon-name-part taxon-name-part-type="species" reg="nodus">nodus</tp:taxon-name-part></tp:taxon-name></italic> (Brullé), <italic><tp:taxon-name><tp:taxon-name-part taxon-name-part-type="genus" reg="Colobopsis">Colobopsis</tp:taxon-name-part> <tp:taxon-name-part taxon-name-part-type="species" reg="truncata">truncata</tp:taxon-name-part></tp:taxon-name></italic> (Spinola), <italic><tp:taxon-name><tp:taxon-name-part taxon-name-part-type="genus" reg="Crematogaster">Crematogaster</tp:taxon-name-part> <tp:taxon-name-part taxon-name-part-type="species" reg="schmidti">schmidti</tp:taxon-name-part></tp:taxon-name></italic> (Mayr), <italic><tp:taxon-name><tp:taxon-name-part taxon-name-part-type="genus" reg="Dolichoderus">Dolichoderus</tp:taxon-name-part> <tp:taxon-name-part taxon-name-part-type="species" reg="quadripunctatus">quadripunctatus</tp:taxon-name-part></tp:taxon-name></italic> (Linnaeus), <italic><tp:taxon-name><tp:taxon-name-part taxon-name-part-type="genus" reg="Lasius">Lasius</tp:taxon-name-part> <tp:taxon-name-part taxon-name-part-type="species" reg="lasioides">lasioides</tp:taxon-name-part></tp:taxon-name></italic> (Emery), <italic><tp:taxon-name><tp:taxon-name-part taxon-name-part-type="genus" reg="Messor">Messor</tp:taxon-name-part> <tp:taxon-name-part taxon-name-part-type="species" reg="wasmanni">wasmanni</tp:taxon-name-part></tp:taxon-name></italic> Krausse, <italic><tp:taxon-name><tp:taxon-name-part taxon-name-part-type="genus" reg="Myrmecina">Myrmecina</tp:taxon-name-part> <tp:taxon-name-part taxon-name-part-type="species" reg="graminicola">graminicola</tp:taxon-name-part></tp:taxon-name></italic> (Latreille), <italic><tp:taxon-name><tp:taxon-name-part taxon-name-part-type="genus" reg="Pheidole">Pheidole</tp:taxon-name-part> <tp:taxon-name-part taxon-name-part-type="species" reg="pallidula">pallidula</tp:taxon-name-part></tp:taxon-name></italic> (Nylander), <italic><tp:taxon-name><tp:taxon-name-part taxon-name-part-type="genus" reg="Plagiolepis">Plagiolepis</tp:taxon-name-part> <tp:taxon-name-part taxon-name-part-type="species" reg="pygmaea">pygmaea</tp:taxon-name-part></tp:taxon-name></italic> (Latreille), <italic><tp:taxon-name><tp:taxon-name-part taxon-name-part-type="genus" reg="Temnothorax">Temnothorax</tp:taxon-name-part> <tp:taxon-name-part taxon-name-part-type="species" reg="bulgaricus">bulgaricus</tp:taxon-name-part></tp:taxon-name></italic> (Forel), <italic><tp:taxon-name><tp:taxon-name-part taxon-name-part-type="genus" reg="Temnothorax">T.</tp:taxon-name-part> <tp:taxon-name-part taxon-name-part-type="species" reg="rogeri">rogeri</tp:taxon-name-part></tp:taxon-name></italic> Emery; <bold>near Kanali, oak forest</bold>: <italic><tp:taxon-name><tp:taxon-name-part taxon-name-part-type="genus" reg="Aphaenogaster">Aphaenogaster</tp:taxon-name-part> <tp:taxon-name-part taxon-name-part-type="species" reg="balcanica">balcanica</tp:taxon-name-part></tp:taxon-name></italic> (Emery), <italic><tp:taxon-name><tp:taxon-name-part taxon-name-part-type="genus" reg="Aphaenogaster">A.</tp:taxon-name-part> <tp:taxon-name-part taxon-name-part-type="species" reg="subterranea">subterranea</tp:taxon-name-part></tp:taxon-name></italic> (Latreille), <italic><tp:taxon-name><tp:taxon-name-part taxon-name-part-type="genus" reg="Camponotus">Camponotus</tp:taxon-name-part> <tp:taxon-name-part taxon-name-part-type="species" reg="dalmaticus">dalmaticus</tp:taxon-name-part></tp:taxon-name></italic> (Nylander), <italic><tp:taxon-name><tp:taxon-name-part taxon-name-part-type="genus" reg="Camponotus">C.</tp:taxon-name-part> <tp:taxon-name-part taxon-name-part-type="species" reg="fallax">fallax</tp:taxon-name-part></tp:taxon-name></italic> (Nylander), <italic><tp:taxon-name><tp:taxon-name-part taxon-name-part-type="genus" reg="Camponotus">C.</tp:taxon-name-part> <tp:taxon-name-part taxon-name-part-type="species" reg="lateralis">lateralis</tp:taxon-name-part></tp:taxon-name></italic> (Olivier), <italic><tp:taxon-name><tp:taxon-name-part taxon-name-part-type="genus" reg="Cataglyphis">Cataglyphis</tp:taxon-name-part> <tp:taxon-name-part taxon-name-part-type="species" reg="nodus">nodus</tp:taxon-name-part></tp:taxon-name></italic> (Brullé), <italic><tp:taxon-name><tp:taxon-name-part taxon-name-part-type="genus" reg="Colobopsis">Colobopsis</tp:taxon-name-part> <tp:taxon-name-part taxon-name-part-type="species" reg="truncata">truncata</tp:taxon-name-part></tp:taxon-name></italic> (Spinola), <italic><tp:taxon-name><tp:taxon-name-part taxon-name-part-type="genus" reg="Crematogaster">Crematogaster</tp:taxon-name-part> <tp:taxon-name-part taxon-name-part-type="species" reg="schmidti">schmidti</tp:taxon-name-part></tp:taxon-name></italic> (Mayr), <italic><tp:taxon-name><tp:taxon-name-part taxon-name-part-type="genus" reg="Lasius">Lasius</tp:taxon-name-part> <tp:taxon-name-part taxon-name-part-type="species" reg="lasioides">lasioides</tp:taxon-name-part></tp:taxon-name></italic> (Emery), <italic><tp:taxon-name><tp:taxon-name-part taxon-name-part-type="genus" reg="Pheidole">Pheidole</tp:taxon-name-part> <tp:taxon-name-part taxon-name-part-type="species" reg="pallidula">pallidula</tp:taxon-name-part></tp:taxon-name></italic> (Nylander); <bold>near Kanali, pine forest</bold>: <italic><tp:taxon-name><tp:taxon-name-part taxon-name-part-type="genus" reg="Temnothorax">Temnothorax</tp:taxon-name-part> <tp:taxon-name-part taxon-name-part-type="species" reg="bulgaricus">bulgaricus</tp:taxon-name-part></tp:taxon-name></italic> (Forel).</p><p><bold>Ionian Islands, Cephalonia, Avithos Lake</bold>: <italic><tp:taxon-name><tp:taxon-name-part taxon-name-part-type="genus" reg="Aphaenogaster">Aphaenogaster</tp:taxon-name-part> <tp:taxon-name-part taxon-name-part-type="species" reg="muelleriana">muelleriana</tp:taxon-name-part></tp:taxon-name></italic> Wolf, <italic><tp:taxon-name><tp:taxon-name-part taxon-name-part-type="genus" reg="Camponotus">Camponotus</tp:taxon-name-part> <tp:taxon-name-part taxon-name-part-type="species" reg="dalmaticus">dalmaticus</tp:taxon-name-part></tp:taxon-name></italic> (Nylander), <italic><tp:taxon-name><tp:taxon-name-part taxon-name-part-type="genus" reg="Camponotus">C.</tp:taxon-name-part> <tp:taxon-name-part taxon-name-part-type="species" reg="gestroi">gestroi</tp:taxon-name-part></tp:taxon-name></italic> Emery, <italic><tp:taxon-name><tp:taxon-name-part taxon-name-part-type="genus" reg="Camponotus">C.</tp:taxon-name-part> <tp:taxon-name-part taxon-name-part-type="species" reg="ionius">ionius</tp:taxon-name-part></tp:taxon-name></italic> Emery, <italic><tp:taxon-name><tp:taxon-name-part taxon-name-part-type="genus" reg="Camponotus">C.</tp:taxon-name-part> <tp:taxon-name-part taxon-name-part-type="species" reg="lateralis">lateralis</tp:taxon-name-part></tp:taxon-name></italic> (Olivier), <italic><tp:taxon-name><tp:taxon-name-part taxon-name-part-type="genus" reg="Crematogaster">Crematogaster</tp:taxon-name-part> <tp:taxon-name-part taxon-name-part-type="species" reg="schmidti">schmidti</tp:taxon-name-part></tp:taxon-name></italic> (Mayr), <italic><tp:taxon-name><tp:taxon-name-part taxon-name-part-type="genus" reg="Crematogaster">C.</tp:taxon-name-part> <tp:taxon-name-part taxon-name-part-type="species" reg="sordidula">sordidula</tp:taxon-name-part></tp:taxon-name></italic> (Nylander), <italic><tp:taxon-name><tp:taxon-name-part taxon-name-part-type="genus" reg="Lepisiota">Lepisiota</tp:taxon-name-part> <tp:taxon-name-part taxon-name-part-type="species" reg="frauenfeldi">frauenfeldi</tp:taxon-name-part></tp:taxon-name></italic> (Mayr), <italic><tp:taxon-name><tp:taxon-name-part taxon-name-part-type="genus" reg="Liometopum">Liometopum</tp:taxon-name-part> <tp:taxon-name-part taxon-name-part-type="species" reg="microcephalum">microcephalum</tp:taxon-name-part></tp:taxon-name></italic> (Panzer), <italic><tp:taxon-name><tp:taxon-name-part taxon-name-part-type="genus" reg="Messor">Messor</tp:taxon-name-part> <tp:taxon-name-part taxon-name-part-type="species" reg="wasmanni">wasmanni</tp:taxon-name-part></tp:taxon-name></italic> Krausse, <italic><tp:taxon-name><tp:taxon-name-part taxon-name-part-type="genus" reg="Monomorium">Monomorium</tp:taxon-name-part> <tp:taxon-name-part taxon-name-part-type="species" reg="monomorium">monomorium</tp:taxon-name-part></tp:taxon-name></italic> Bolton, <italic><tp:taxon-name><tp:taxon-name-part taxon-name-part-type="genus" reg="Myrmecina">Myrmecina</tp:taxon-name-part> <tp:taxon-name-part taxon-name-part-type="species" reg="graminicola">graminicola</tp:taxon-name-part></tp:taxon-name></italic> (Latreille), <italic><tp:taxon-name><tp:taxon-name-part taxon-name-part-type="genus" reg="Pheidole">Pheidole</tp:taxon-name-part> <tp:taxon-name-part taxon-name-part-type="species" reg="pallidula">pallidula</tp:taxon-name-part></tp:taxon-name></italic> (Nylander), <italic><tp:taxon-name><tp:taxon-name-part taxon-name-part-type="genus" reg="Plagiolepis">Plagiolepis</tp:taxon-name-part> <tp:taxon-name-part taxon-name-part-type="species" reg="pygmaea">pygmaea</tp:taxon-name-part></tp:taxon-name></italic> (Latreille), <italic><tp:taxon-name><tp:taxon-name-part taxon-name-part-type="genus" reg="Tapinoma">Tapinoma</tp:taxon-name-part> <tp:taxon-name-part taxon-name-part-type="species" reg="festae">festae</tp:taxon-name-part></tp:taxon-name></italic> Emery, <italic><tp:taxon-name><tp:taxon-name-part taxon-name-part-type="genus" reg="Temnothorax">Temnothorax</tp:taxon-name-part> <tp:taxon-name-part taxon-name-part-type="species" reg="bulgaricus">bulgaricus</tp:taxon-name-part></tp:taxon-name></italic> (Forel), <italic><tp:taxon-name><tp:taxon-name-part taxon-name-part-type="genus" reg="Temnothorax">T.</tp:taxon-name-part> <tp:taxon-name-part taxon-name-part-type="species" reg="exilis">exilis</tp:taxon-name-part></tp:taxon-name></italic> (Emery), <italic><tp:taxon-name><tp:taxon-name-part taxon-name-part-type="genus" reg="Temnothorax">T.</tp:taxon-name-part> <tp:taxon-name-part taxon-name-part-type="species" reg="laconicus">laconicus</tp:taxon-name-part></tp:taxon-name></italic> Csősz et al., <italic><tp:taxon-name><tp:taxon-name-part taxon-name-part-type="genus" reg="Tetramorium">Tetramorium</tp:taxon-name-part> <tp:taxon-name-part taxon-name-part-type="species" reg="kephalosi">kephalosi</tp:taxon-name-part></tp:taxon-name></italic> Salata &amp; Borowiec; <bold>Katapodata</bold>: <italic><tp:taxon-name><tp:taxon-name-part taxon-name-part-type="genus" reg="Camponotus">Camponotus</tp:taxon-name-part> <tp:taxon-name-part taxon-name-part-type="species" reg="dalmaticus">dalmaticus</tp:taxon-name-part></tp:taxon-name></italic> (Nylander), <italic><tp:taxon-name><tp:taxon-name-part taxon-name-part-type="genus" reg="Crematogaster">Crematogaster</tp:taxon-name-part> <tp:taxon-name-part taxon-name-part-type="species" reg="schmidti">schmidti</tp:taxon-name-part></tp:taxon-name></italic> (Mayr), <italic><tp:taxon-name><tp:taxon-name-part taxon-name-part-type="genus" reg="Lepisiota">Lepisiota</tp:taxon-name-part> <tp:taxon-name-part taxon-name-part-type="species" reg="frauenfeldi">frauenfeldi</tp:taxon-name-part></tp:taxon-name></italic> (Mayr), <italic><tp:taxon-name><tp:taxon-name-part taxon-name-part-type="genus" reg="Plagiolepis">Plagiolepis</tp:taxon-name-part> <tp:taxon-name-part taxon-name-part-type="species" reg="pygmaea">pygmaea</tp:taxon-name-part></tp:taxon-name></italic> (Latreille); <bold>1.5 km NE of Koulourata</bold>: <italic><tp:taxon-name><tp:taxon-name-part taxon-name-part-type="genus" reg="Aphaenogaster">Aphaenogaster</tp:taxon-name-part> <tp:taxon-name-part taxon-name-part-type="species" reg="balcanica">balcanica</tp:taxon-name-part></tp:taxon-name></italic> (Emery), <italic><tp:taxon-name><tp:taxon-name-part taxon-name-part-type="genus" reg="Camponotus">Camponotus</tp:taxon-name-part> <tp:taxon-name-part taxon-name-part-type="species" reg="dalmaticus">dalmaticus</tp:taxon-name-part></tp:taxon-name></italic> (Nylander), <italic><tp:taxon-name><tp:taxon-name-part taxon-name-part-type="genus" reg="Camponotus">C.</tp:taxon-name-part> <tp:taxon-name-part taxon-name-part-type="species" reg="kiesenwetteri">kiesenwetteri</tp:taxon-name-part></tp:taxon-name></italic> (Roger), <italic><tp:taxon-name><tp:taxon-name-part taxon-name-part-type="genus" reg="Camponotus">C.</tp:taxon-name-part> <tp:taxon-name-part taxon-name-part-type="species" reg="lateralis">lateralis</tp:taxon-name-part></tp:taxon-name></italic> (Olivier), <italic><tp:taxon-name><tp:taxon-name-part taxon-name-part-type="genus" reg="Crematogaster">Crematogaster</tp:taxon-name-part> <tp:taxon-name-part taxon-name-part-type="species" reg="schmidti">schmidti</tp:taxon-name-part></tp:taxon-name></italic> (Mayr), <italic><tp:taxon-name><tp:taxon-name-part taxon-name-part-type="genus" reg="Lepisiota">Lepisiota</tp:taxon-name-part> <tp:taxon-name-part taxon-name-part-type="species" reg="frauenfeldi">frauenfeldi</tp:taxon-name-part></tp:taxon-name></italic> (Mayr), <italic><tp:taxon-name><tp:taxon-name-part taxon-name-part-type="genus" reg="Pheidole">Pheidole</tp:taxon-name-part> <tp:taxon-name-part taxon-name-part-type="species" reg="balcanica">balcanica</tp:taxon-name-part></tp:taxon-name></italic> Seifert, <italic><tp:taxon-name><tp:taxon-name-part taxon-name-part-type="genus" reg="Plagiolepis">Plagiolepis</tp:taxon-name-part> <tp:taxon-name-part taxon-name-part-type="species" reg="pygmaea">pygmaea</tp:taxon-name-part></tp:taxon-name></italic> (Latreille), <italic><tp:taxon-name><tp:taxon-name-part taxon-name-part-type="genus" reg="Temnothorax">Temnothorax</tp:taxon-name-part> <tp:taxon-name-part taxon-name-part-type="species" reg="bulgaricus">bulgaricus</tp:taxon-name-part></tp:taxon-name></italic> (Forel), <italic><tp:taxon-name><tp:taxon-name-part taxon-name-part-type="genus" reg="Temnothorax">T.</tp:taxon-name-part> <tp:taxon-name-part taxon-name-part-type="species" reg="leviceps">leviceps</tp:taxon-name-part></tp:taxon-name></italic> (Emery). <italic><tp:taxon-name><tp:taxon-name-part taxon-name-part-type="genus" reg="Temnothorax">T.</tp:taxon-name-part> <tp:taxon-name-part taxon-name-part-type="species" reg="messiniaensis">messiniaensis</tp:taxon-name-part></tp:taxon-name></italic> sp. nov.; <bold>ancient Same</bold>: <italic><tp:taxon-name><tp:taxon-name-part taxon-name-part-type="genus" reg="Camponotus">Camponotus</tp:taxon-name-part> <tp:taxon-name-part taxon-name-part-type="species" reg="kiesenwetteri">kiesenwetteri</tp:taxon-name-part></tp:taxon-name></italic> (Roger), <italic><tp:taxon-name><tp:taxon-name-part taxon-name-part-type="genus" reg="Camponotus">C.</tp:taxon-name-part> <tp:taxon-name-part taxon-name-part-type="species" reg="lateralis">lateralis</tp:taxon-name-part></tp:taxon-name></italic> (Olivier), <italic><tp:taxon-name><tp:taxon-name-part taxon-name-part-type="genus" reg="Colobopsis">Colobopsis</tp:taxon-name-part> <tp:taxon-name-part taxon-name-part-type="species" reg="truncata">truncata</tp:taxon-name-part></tp:taxon-name></italic> (Spinola), <italic><tp:taxon-name><tp:taxon-name-part taxon-name-part-type="genus" reg="Crematogaster">Crematogaster</tp:taxon-name-part> <tp:taxon-name-part taxon-name-part-type="species" reg="ionia">ionia</tp:taxon-name-part></tp:taxon-name></italic> Forel, <italic><tp:taxon-name><tp:taxon-name-part taxon-name-part-type="genus" reg="Crematogaster">C.</tp:taxon-name-part> <tp:taxon-name-part taxon-name-part-type="species" reg="sordidula">sordidula</tp:taxon-name-part></tp:taxon-name></italic> (Nylander), <italic><tp:taxon-name><tp:taxon-name-part taxon-name-part-type="genus" reg="Pheidole">Pheidole</tp:taxon-name-part> <tp:taxon-name-part taxon-name-part-type="species" reg="balcanica">balcanica</tp:taxon-name-part></tp:taxon-name></italic> Seifert, <italic><tp:taxon-name><tp:taxon-name-part taxon-name-part-type="genus" reg="Temnothorax">Temnothorax</tp:taxon-name-part> <tp:taxon-name-part taxon-name-part-type="species" reg="bulgaricus">bulgaricus</tp:taxon-name-part></tp:taxon-name></italic> (Forel), <italic><tp:taxon-name><tp:taxon-name-part taxon-name-part-type="genus" reg="Temnothorax">T.</tp:taxon-name-part> <tp:taxon-name-part taxon-name-part-type="species" reg="messiniaensis">messiniaensis</tp:taxon-name-part></tp:taxon-name></italic> sp. nov.; <bold>road Skala-Poros</bold>: <italic><tp:taxon-name><tp:taxon-name-part taxon-name-part-type="genus" reg="Camponotus">Camponotus</tp:taxon-name-part> <tp:taxon-name-part taxon-name-part-type="species" reg="aethiops">aethiops</tp:taxon-name-part></tp:taxon-name></italic> (Latreille), <italic><tp:taxon-name><tp:taxon-name-part taxon-name-part-type="genus" reg="Camponotus">C.</tp:taxon-name-part> <tp:taxon-name-part taxon-name-part-type="species" reg="gestroi">gestroi</tp:taxon-name-part></tp:taxon-name></italic> Emery; <italic><tp:taxon-name><tp:taxon-name-part taxon-name-part-type="genus" reg="Camponotus">C.</tp:taxon-name-part> <tp:taxon-name-part taxon-name-part-type="species" reg="dalmaticus">dalmaticus</tp:taxon-name-part></tp:taxon-name></italic> (Nylander), <italic><tp:taxon-name><tp:taxon-name-part taxon-name-part-type="genus" reg="Camponotus">C.</tp:taxon-name-part> <tp:taxon-name-part taxon-name-part-type="species" reg="kiesenwetteri">kiesenwetteri</tp:taxon-name-part></tp:taxon-name></italic> (Roger), <italic><tp:taxon-name><tp:taxon-name-part taxon-name-part-type="genus" reg="Camponotus">C.</tp:taxon-name-part> <tp:taxon-name-part taxon-name-part-type="species" reg="lateralis">lateralis</tp:taxon-name-part></tp:taxon-name></italic> (Olivier), <italic><tp:taxon-name><tp:taxon-name-part taxon-name-part-type="genus" reg="Colobopsis">Colobopsis</tp:taxon-name-part> <tp:taxon-name-part taxon-name-part-type="species" reg="truncata">truncata</tp:taxon-name-part></tp:taxon-name></italic> (Spinola), <italic><tp:taxon-name><tp:taxon-name-part taxon-name-part-type="genus" reg="Crematogaster">Crematogaster</tp:taxon-name-part> <tp:taxon-name-part taxon-name-part-type="species" reg="schmidti">schmidti</tp:taxon-name-part></tp:taxon-name></italic> (Mayr), <italic><tp:taxon-name><tp:taxon-name-part taxon-name-part-type="genus" reg="Crematogaster">C.</tp:taxon-name-part> <tp:taxon-name-part taxon-name-part-type="species" reg="sordidula">sordidula</tp:taxon-name-part></tp:taxon-name></italic> (Nylander), <italic><tp:taxon-name><tp:taxon-name-part taxon-name-part-type="genus" reg="Temnothorax">Temnothorax</tp:taxon-name-part> <tp:taxon-name-part taxon-name-part-type="species" reg="messiniaensis">messiniaensis</tp:taxon-name-part></tp:taxon-name></italic> sp. nov.</p><p><bold>Ionian Islands, Corfu, Ag. Ilias</bold>: <italic><tp:taxon-name><tp:taxon-name-part taxon-name-part-type="genus" reg="Aphaenogaster">Aphaenogaster</tp:taxon-name-part> <tp:taxon-name-part taxon-name-part-type="species" reg="subterranea">subterranea</tp:taxon-name-part></tp:taxon-name></italic> (Latreille), <italic><tp:taxon-name><tp:taxon-name-part taxon-name-part-type="genus" reg="Camponotus">Camponotus</tp:taxon-name-part> <tp:taxon-name-part taxon-name-part-type="species" reg="dalmaticus">dalmaticus</tp:taxon-name-part></tp:taxon-name></italic> (Nylander), <italic><tp:taxon-name><tp:taxon-name-part taxon-name-part-type="genus" reg="Camponotus">C.</tp:taxon-name-part> <tp:taxon-name-part taxon-name-part-type="species" reg="lateralis">lateralis</tp:taxon-name-part></tp:taxon-name></italic> (Olivier), <italic><tp:taxon-name><tp:taxon-name-part taxon-name-part-type="genus" reg="Temnothorax">Temnothorax</tp:taxon-name-part> <tp:taxon-name-part taxon-name-part-type="species" reg="laconicus">laconicus</tp:taxon-name-part></tp:taxon-name></italic> Csősz et al.; <bold>Akr. Kefali near Agios Stefanos</bold>: <italic><tp:taxon-name><tp:taxon-name-part taxon-name-part-type="genus" reg="Aphaenogaster">Aphaenogaster</tp:taxon-name-part> <tp:taxon-name-part taxon-name-part-type="species" reg="balcanica">balcanica</tp:taxon-name-part></tp:taxon-name></italic> (Emery), <italic><tp:taxon-name><tp:taxon-name-part taxon-name-part-type="genus" reg="Bothriomyrmex">Bothriomyrmex</tp:taxon-name-part> <tp:taxon-name-part taxon-name-part-type="species" reg="communista">communista</tp:taxon-name-part></tp:taxon-name></italic> Santschi, <italic><tp:taxon-name><tp:taxon-name-part taxon-name-part-type="genus" reg="Camponotus">Camponotus</tp:taxon-name-part> <tp:taxon-name-part taxon-name-part-type="species" reg="aethiops">aethiops</tp:taxon-name-part></tp:taxon-name></italic> (Latreille), <italic><tp:taxon-name><tp:taxon-name-part taxon-name-part-type="genus" reg="Camponotus">C.</tp:taxon-name-part> <tp:taxon-name-part taxon-name-part-type="species" reg="dalmaticus">dalmaticus</tp:taxon-name-part></tp:taxon-name></italic> (Nylander), <italic><tp:taxon-name><tp:taxon-name-part taxon-name-part-type="genus" reg="Camponotus">C.</tp:taxon-name-part> <tp:taxon-name-part taxon-name-part-type="species" reg="lateralis">lateralis</tp:taxon-name-part></tp:taxon-name></italic> (Olivier), <italic><tp:taxon-name><tp:taxon-name-part taxon-name-part-type="genus" reg="Camponotus">C.</tp:taxon-name-part> <tp:taxon-name-part taxon-name-part-type="species" reg="piceus">piceus</tp:taxon-name-part></tp:taxon-name></italic> (Leach), <italic><tp:taxon-name><tp:taxon-name-part taxon-name-part-type="genus" reg="Crematogaster">Crematogaster</tp:taxon-name-part> <tp:taxon-name-part taxon-name-part-type="species" reg="schmidti">schmidti</tp:taxon-name-part></tp:taxon-name></italic> (Mayr), <italic><tp:taxon-name><tp:taxon-name-part taxon-name-part-type="genus" reg="Crematogaster">C.</tp:taxon-name-part> <tp:taxon-name-part taxon-name-part-type="species" reg="sordidula">sordidula</tp:taxon-name-part></tp:taxon-name></italic> (Nylander), <italic><tp:taxon-name><tp:taxon-name-part taxon-name-part-type="genus" reg="Lasius">Lasius</tp:taxon-name-part> <tp:taxon-name-part taxon-name-part-type="species" reg="illyricus">illyricus</tp:taxon-name-part></tp:taxon-name></italic> Zimmermann, <italic><tp:taxon-name><tp:taxon-name-part taxon-name-part-type="genus" reg="Lepisiota">Lepisiota</tp:taxon-name-part> <tp:taxon-name-part taxon-name-part-type="species" reg="melas">melas</tp:taxon-name-part></tp:taxon-name></italic> (Emery), <italic><tp:taxon-name><tp:taxon-name-part taxon-name-part-type="genus" reg="Lepisiota">L.</tp:taxon-name-part> <tp:taxon-name-part taxon-name-part-type="species" reg="nigra">nigra</tp:taxon-name-part></tp:taxon-name></italic> (Dalla Torre), <italic><tp:taxon-name><tp:taxon-name-part taxon-name-part-type="genus" reg="Messor">Messor</tp:taxon-name-part> <tp:taxon-name-part taxon-name-part-type="species" reg="wasmanni">wasmanni</tp:taxon-name-part></tp:taxon-name></italic> Krausse, <italic><tp:taxon-name><tp:taxon-name-part taxon-name-part-type="genus" reg="Pheidole">Pheidole</tp:taxon-name-part> <tp:taxon-name-part taxon-name-part-type="species" reg="pallidula">pallidula</tp:taxon-name-part></tp:taxon-name></italic> (Nylander), <italic><tp:taxon-name><tp:taxon-name-part taxon-name-part-type="genus" reg="Plagiolepis">Plagiolepis</tp:taxon-name-part> <tp:taxon-name-part taxon-name-part-type="species" reg="pygmaea">pygmaea</tp:taxon-name-part></tp:taxon-name></italic> (Latreille), <italic><tp:taxon-name><tp:taxon-name-part taxon-name-part-type="genus" reg="Prenolepis">Prenolepis</tp:taxon-name-part> <tp:taxon-name-part taxon-name-part-type="species" reg="nitens">nitens</tp:taxon-name-part></tp:taxon-name></italic> (Mayr), <italic><tp:taxon-name><tp:taxon-name-part taxon-name-part-type="genus" reg="Temnothorax">Temnothorax</tp:taxon-name-part> <tp:taxon-name-part taxon-name-part-type="species" reg="laconicus">laconicus</tp:taxon-name-part></tp:taxon-name></italic> Csősz et al.; <bold>E of Nymfes</bold>: <italic><tp:taxon-name><tp:taxon-name-part taxon-name-part-type="genus" reg="Aphaenogaster">Aphaenogaster</tp:taxon-name-part> <tp:taxon-name-part taxon-name-part-type="species" reg="muelleriana">muelleriana</tp:taxon-name-part></tp:taxon-name></italic> Wolf, <italic><tp:taxon-name><tp:taxon-name-part taxon-name-part-type="genus" reg="Aphaenogaster">A.</tp:taxon-name-part> <tp:taxon-name-part taxon-name-part-type="species" reg="subterranea">subterranea</tp:taxon-name-part></tp:taxon-name></italic> (Latreille), <italic><tp:taxon-name><tp:taxon-name-part taxon-name-part-type="genus" reg="Camponotus">Camponotus</tp:taxon-name-part> <tp:taxon-name-part taxon-name-part-type="species" reg="aethiops">aethiops</tp:taxon-name-part></tp:taxon-name></italic> (Latreille), <italic><tp:taxon-name><tp:taxon-name-part taxon-name-part-type="genus" reg="Camponotus">C.</tp:taxon-name-part> <tp:taxon-name-part taxon-name-part-type="species" reg="dalmaticus">dalmaticus</tp:taxon-name-part></tp:taxon-name></italic> (Nylander), <italic><tp:taxon-name><tp:taxon-name-part taxon-name-part-type="genus" reg="Camponotus">C.</tp:taxon-name-part> <tp:taxon-name-part taxon-name-part-type="species" reg="lateralis">lateralis</tp:taxon-name-part></tp:taxon-name></italic> (Olivier), <italic><tp:taxon-name><tp:taxon-name-part taxon-name-part-type="genus" reg="Crematogaster">Crematogaster</tp:taxon-name-part> <tp:taxon-name-part taxon-name-part-type="species" reg="sordidula">sordidula</tp:taxon-name-part></tp:taxon-name></italic> (Nylander), <italic><tp:taxon-name><tp:taxon-name-part taxon-name-part-type="genus" reg="Dolichoderus">Dolichoderus</tp:taxon-name-part> <tp:taxon-name-part taxon-name-part-type="species" reg="quadripunctatus">quadripunctatus</tp:taxon-name-part></tp:taxon-name></italic> (Linnaeus), <italic><tp:taxon-name><tp:taxon-name-part taxon-name-part-type="genus" reg="Formica">Formica</tp:taxon-name-part> <tp:taxon-name-part taxon-name-part-type="species" reg="gagates">gagates</tp:taxon-name-part></tp:taxon-name></italic> Latreille, <italic><tp:taxon-name><tp:taxon-name-part taxon-name-part-type="genus" reg="Lasius">Lasius</tp:taxon-name-part> <tp:taxon-name-part taxon-name-part-type="species" reg="bombycina">bombycina</tp:taxon-name-part></tp:taxon-name></italic> Seifert &amp; Galkowski, <italic><tp:taxon-name><tp:taxon-name-part taxon-name-part-type="genus" reg="Lasius">L.</tp:taxon-name-part> <tp:taxon-name-part taxon-name-part-type="species" reg="illyricus">illyricus</tp:taxon-name-part></tp:taxon-name></italic> Zimmermann, <italic><tp:taxon-name><tp:taxon-name-part taxon-name-part-type="genus" reg="Lepisiota">Lepisiota</tp:taxon-name-part> <tp:taxon-name-part taxon-name-part-type="species" reg="frauenfeldi">frauenfeldi</tp:taxon-name-part></tp:taxon-name></italic> (Mayr), <italic><tp:taxon-name><tp:taxon-name-part taxon-name-part-type="genus" reg="Temnothorax">Temnothorax</tp:taxon-name-part> <tp:taxon-name-part taxon-name-part-type="species" reg="laconicus">laconicus</tp:taxon-name-part></tp:taxon-name></italic> Csősz et al.; <bold>Klimatia</bold>: <italic><tp:taxon-name><tp:taxon-name-part taxon-name-part-type="genus" reg="Aphaenogaster">Aphaenogaster</tp:taxon-name-part> <tp:taxon-name-part taxon-name-part-type="species" reg="balcanica">balcanica</tp:taxon-name-part></tp:taxon-name></italic> (Emery), <italic><tp:taxon-name><tp:taxon-name-part taxon-name-part-type="genus" reg="Aphaenogaster">A.</tp:taxon-name-part> <tp:taxon-name-part taxon-name-part-type="species" reg="muelleriana">muelleriana</tp:taxon-name-part></tp:taxon-name></italic> Wolf, <italic><tp:taxon-name><tp:taxon-name-part taxon-name-part-type="genus" reg="Aphaenogaster">A.</tp:taxon-name-part> <tp:taxon-name-part taxon-name-part-type="species" reg="subterranea">subterranea</tp:taxon-name-part></tp:taxon-name></italic> (Latreille), <italic><tp:taxon-name><tp:taxon-name-part taxon-name-part-type="genus" reg="Camponotus">Camponotus</tp:taxon-name-part> <tp:taxon-name-part taxon-name-part-type="species" reg="aethiops">aethiops</tp:taxon-name-part></tp:taxon-name></italic> (Latreille), <italic><tp:taxon-name><tp:taxon-name-part taxon-name-part-type="genus" reg="Camponotus">C.</tp:taxon-name-part> <tp:taxon-name-part taxon-name-part-type="species" reg="dalmaticus">dalmaticus</tp:taxon-name-part></tp:taxon-name></italic> (Nylander), <italic><tp:taxon-name><tp:taxon-name-part taxon-name-part-type="genus" reg="Camponotus">C.</tp:taxon-name-part> <tp:taxon-name-part taxon-name-part-type="species" reg="gestroi">gestroi</tp:taxon-name-part></tp:taxon-name></italic> Emery, <italic><tp:taxon-name><tp:taxon-name-part taxon-name-part-type="genus" reg="Camponotus">C.</tp:taxon-name-part> <tp:taxon-name-part taxon-name-part-type="species" reg="lateralis">lateralis</tp:taxon-name-part></tp:taxon-name></italic> (Olivier), <italic><tp:taxon-name><tp:taxon-name-part taxon-name-part-type="genus" reg="Camponotus">C.</tp:taxon-name-part> <tp:taxon-name-part taxon-name-part-type="species" reg="heidrunvogtae">heidrunvogtae</tp:taxon-name-part></tp:taxon-name></italic> Seifert, <italic><tp:taxon-name><tp:taxon-name-part taxon-name-part-type="genus" reg="Camponotus">C.</tp:taxon-name-part> <tp:taxon-name-part taxon-name-part-type="species" reg="piceus">piceus</tp:taxon-name-part></tp:taxon-name></italic> (Leach), <italic><tp:taxon-name><tp:taxon-name-part taxon-name-part-type="genus" reg="Cataglyphis">Cataglyphis</tp:taxon-name-part> <tp:taxon-name-part taxon-name-part-type="species" reg="nodus">nodus</tp:taxon-name-part></tp:taxon-name></italic> (Brullé), <italic><tp:taxon-name><tp:taxon-name-part taxon-name-part-type="genus" reg="Colobopsis">Colobopsis</tp:taxon-name-part> <tp:taxon-name-part taxon-name-part-type="species" reg="truncata">truncata</tp:taxon-name-part></tp:taxon-name></italic> (Spinola), <italic><tp:taxon-name><tp:taxon-name-part taxon-name-part-type="genus" reg="Crematogaster">Crematogaster</tp:taxon-name-part> <tp:taxon-name-part taxon-name-part-type="species" reg="schmidti">schmidti</tp:taxon-name-part></tp:taxon-name></italic> (Mayr), <italic><tp:taxon-name><tp:taxon-name-part taxon-name-part-type="genus" reg="Crematogaster">C.</tp:taxon-name-part> <tp:taxon-name-part taxon-name-part-type="species" reg="sordidula">sordidula</tp:taxon-name-part></tp:taxon-name></italic> (Nylander), <italic><tp:taxon-name><tp:taxon-name-part taxon-name-part-type="genus" reg="Dolichoderus">Dolichoderus</tp:taxon-name-part> <tp:taxon-name-part taxon-name-part-type="species" reg="quadripunctatus">quadripunctatus</tp:taxon-name-part></tp:taxon-name></italic> (Linnaeus), <italic><tp:taxon-name><tp:taxon-name-part taxon-name-part-type="genus" reg="Formica">Formica</tp:taxon-name-part> <tp:taxon-name-part taxon-name-part-type="species" reg="gagates">gagates</tp:taxon-name-part></tp:taxon-name></italic> Latreille, <italic><tp:taxon-name><tp:taxon-name-part taxon-name-part-type="genus" reg="Lasius">Lasius</tp:taxon-name-part> <tp:taxon-name-part taxon-name-part-type="species" reg="bombycina">bombycina</tp:taxon-name-part></tp:taxon-name></italic> Seifert &amp; Galkowski, <italic><tp:taxon-name><tp:taxon-name-part taxon-name-part-type="genus" reg="Lasius">L.</tp:taxon-name-part> <tp:taxon-name-part taxon-name-part-type="species" reg="illyricus">illyricus</tp:taxon-name-part></tp:taxon-name></italic> Zimmermann, <italic><tp:taxon-name><tp:taxon-name-part taxon-name-part-type="genus" reg="Lasius">L.</tp:taxon-name-part> <tp:taxon-name-part taxon-name-part-type="species" reg="lasioides">lasioides</tp:taxon-name-part></tp:taxon-name></italic> (Emery), <italic><tp:taxon-name><tp:taxon-name-part taxon-name-part-type="genus" reg="Lepisiota">Lepisiota</tp:taxon-name-part> <tp:taxon-name-part taxon-name-part-type="species" reg="frauenfeldi">frauenfeldi</tp:taxon-name-part></tp:taxon-name></italic> (Mayr), <italic><tp:taxon-name><tp:taxon-name-part taxon-name-part-type="genus" reg="Lepisiota">L.</tp:taxon-name-part> <tp:taxon-name-part taxon-name-part-type="species" reg="nigra">nigra</tp:taxon-name-part></tp:taxon-name></italic> (Dalla Torre), <italic><tp:taxon-name><tp:taxon-name-part taxon-name-part-type="genus" reg="Messor">Messor</tp:taxon-name-part> <tp:taxon-name-part taxon-name-part-type="species" reg="ibericus">ibericus</tp:taxon-name-part></tp:taxon-name></italic> Santschi, <italic><tp:taxon-name><tp:taxon-name-part taxon-name-part-type="genus" reg="Messor">M.</tp:taxon-name-part> <tp:taxon-name-part taxon-name-part-type="species" reg="wasmanni">wasmanni</tp:taxon-name-part></tp:taxon-name></italic> Krausse, <italic><tp:taxon-name><tp:taxon-name-part taxon-name-part-type="genus" reg="Myrmecina">Myrmecina</tp:taxon-name-part> <tp:taxon-name-part taxon-name-part-type="species" reg="graminicola">graminicola</tp:taxon-name-part></tp:taxon-name></italic> (Latreille), <italic><tp:taxon-name><tp:taxon-name-part taxon-name-part-type="genus" reg="Pheidole">Pheidole</tp:taxon-name-part> <tp:taxon-name-part taxon-name-part-type="species" reg="pallidula">pallidula</tp:taxon-name-part></tp:taxon-name></italic> (Nylander), <italic><tp:taxon-name><tp:taxon-name-part taxon-name-part-type="genus" reg="Plagiolepis">Plagiolepis</tp:taxon-name-part> <tp:taxon-name-part taxon-name-part-type="species" reg="pygmaea">pygmaea</tp:taxon-name-part></tp:taxon-name></italic> (Latreille), <italic><tp:taxon-name><tp:taxon-name-part taxon-name-part-type="genus" reg="Plagiolepis">P.</tp:taxon-name-part> <tp:taxon-name-part taxon-name-part-type="species" reg="xene">xene</tp:taxon-name-part></tp:taxon-name></italic> Stärcke, <italic><tp:taxon-name><tp:taxon-name-part taxon-name-part-type="genus" reg="Prenolepis">Prenolepis</tp:taxon-name-part> <tp:taxon-name-part taxon-name-part-type="species" reg="nitens">nitens</tp:taxon-name-part></tp:taxon-name></italic> (Mayr), <tp:taxon-name><tp:taxon-name-part taxon-name-part-type="genus" reg="Temnothorax">Temnothorax</tp:taxon-name-part> <tp:taxon-name-part taxon-name-part-type="uncertainty-rank">cf.</tp:taxon-name-part> <tp:taxon-name-part taxon-name-part-type="species" reg="exilis">exilis</tp:taxon-name-part></tp:taxon-name>, <italic><tp:taxon-name><tp:taxon-name-part taxon-name-part-type="genus" reg="Temnothorax">T.</tp:taxon-name-part> <tp:taxon-name-part taxon-name-part-type="species" reg="laconicus">laconicus</tp:taxon-name-part></tp:taxon-name></italic> Csősz et al., <italic><tp:taxon-name><tp:taxon-name-part taxon-name-part-type="genus" reg="Temnothorax">T.</tp:taxon-name-part> <tp:taxon-name-part taxon-name-part-type="species" reg="rogeri">rogeri</tp:taxon-name-part></tp:taxon-name></italic> Emery, <italic><tp:taxon-name><tp:taxon-name-part taxon-name-part-type="genus" reg="Tetramorium">Tetramorium</tp:taxon-name-part> <tp:taxon-name-part taxon-name-part-type="species" reg="kephalosi">kephalosi</tp:taxon-name-part></tp:taxon-name></italic> Salata &amp; Borowiec.; <bold>N of Ag. Stefanos</bold>: <italic><tp:taxon-name><tp:taxon-name-part taxon-name-part-type="genus" reg="Aphaenogaster">Aphaenogaster</tp:taxon-name-part> <tp:taxon-name-part taxon-name-part-type="species" reg="balcanica">balcanica</tp:taxon-name-part></tp:taxon-name></italic> (Emery), <italic><tp:taxon-name><tp:taxon-name-part taxon-name-part-type="genus" reg="Camponotus">Camponotus</tp:taxon-name-part> <tp:taxon-name-part taxon-name-part-type="species" reg="aethiops">aethiops</tp:taxon-name-part></tp:taxon-name></italic> (Latreille), <italic><tp:taxon-name><tp:taxon-name-part taxon-name-part-type="genus" reg="Camponotus">C.</tp:taxon-name-part> <tp:taxon-name-part taxon-name-part-type="species" reg="fallax">fallax</tp:taxon-name-part></tp:taxon-name></italic> (Nylander), <italic><tp:taxon-name><tp:taxon-name-part taxon-name-part-type="genus" reg="Camponotus">C.</tp:taxon-name-part> <tp:taxon-name-part taxon-name-part-type="species" reg="lateralis">lateralis</tp:taxon-name-part></tp:taxon-name></italic> (Olivier), <italic><tp:taxon-name><tp:taxon-name-part taxon-name-part-type="genus" reg="Camponotus">C.</tp:taxon-name-part> <tp:taxon-name-part taxon-name-part-type="species" reg="piceus">piceus</tp:taxon-name-part></tp:taxon-name></italic> (Leach), <italic><tp:taxon-name><tp:taxon-name-part taxon-name-part-type="genus" reg="Crematogaster">Crematogaster</tp:taxon-name-part> <tp:taxon-name-part taxon-name-part-type="species" reg="schmidti">schmidti</tp:taxon-name-part></tp:taxon-name></italic> (Mayr), <italic><tp:taxon-name><tp:taxon-name-part taxon-name-part-type="genus" reg="Lasius">Lasius</tp:taxon-name-part> <tp:taxon-name-part taxon-name-part-type="species" reg="bombycina">bombycina</tp:taxon-name-part></tp:taxon-name></italic> Seifert &amp; Galkowski, <italic><tp:taxon-name><tp:taxon-name-part taxon-name-part-type="genus" reg="Lasius">L.</tp:taxon-name-part> <tp:taxon-name-part taxon-name-part-type="species" reg="illyricus">illyricus</tp:taxon-name-part></tp:taxon-name></italic> Zimmermann, <italic><tp:taxon-name><tp:taxon-name-part taxon-name-part-type="genus" reg="Lepisiota">Lepisiota</tp:taxon-name-part> <tp:taxon-name-part taxon-name-part-type="species" reg="frauenfeldi">frauenfeldi</tp:taxon-name-part></tp:taxon-name></italic> (Mayr), <italic><tp:taxon-name><tp:taxon-name-part taxon-name-part-type="genus" reg="Messor">Messor</tp:taxon-name-part> <tp:taxon-name-part taxon-name-part-type="species" reg="ibericus">ibericus</tp:taxon-name-part></tp:taxon-name></italic> Santschi, <italic><tp:taxon-name><tp:taxon-name-part taxon-name-part-type="genus" reg="Pheidole">Pheidole</tp:taxon-name-part> <tp:taxon-name-part taxon-name-part-type="species" reg="pallidula">pallidula</tp:taxon-name-part></tp:taxon-name></italic> (Nylander), <italic><tp:taxon-name><tp:taxon-name-part taxon-name-part-type="genus" reg="Plagiolepis">Plagiolepis</tp:taxon-name-part> <tp:taxon-name-part taxon-name-part-type="species" reg="pygmaea">pygmaea</tp:taxon-name-part></tp:taxon-name></italic> (Latreille), <tp:taxon-name><tp:taxon-name-part taxon-name-part-type="genus" reg="Solenopsis">Solenopsis</tp:taxon-name-part> <tp:taxon-name-part taxon-name-part-type="uncertainty-rank">cf.</tp:taxon-name-part> <tp:taxon-name-part taxon-name-part-type="species" reg="fugax">fugax</tp:taxon-name-part></tp:taxon-name>, <italic><tp:taxon-name><tp:taxon-name-part taxon-name-part-type="genus" reg="Temnothorax">Temnothorax</tp:taxon-name-part> <tp:taxon-name-part taxon-name-part-type="species" reg="clypeatus">clypeatus</tp:taxon-name-part></tp:taxon-name></italic> (Mayr); <bold>near Doukades</bold>: <italic><tp:taxon-name><tp:taxon-name-part taxon-name-part-type="genus" reg="Camponotus">Camponotus</tp:taxon-name-part> <tp:taxon-name-part taxon-name-part-type="species" reg="lateralis">lateralis</tp:taxon-name-part></tp:taxon-name></italic> (Olivier), <italic><tp:taxon-name><tp:taxon-name-part taxon-name-part-type="genus" reg="Camponotus">C.</tp:taxon-name-part> <tp:taxon-name-part taxon-name-part-type="species" reg="piceus">piceus</tp:taxon-name-part></tp:taxon-name></italic> (Leach), <italic><tp:taxon-name><tp:taxon-name-part taxon-name-part-type="genus" reg="Lasius">Lasius</tp:taxon-name-part> <tp:taxon-name-part taxon-name-part-type="species" reg="lasioides">lasioides</tp:taxon-name-part></tp:taxon-name></italic> (Emery); <bold>near Vistonas</bold>: <italic><tp:taxon-name><tp:taxon-name-part taxon-name-part-type="genus" reg="Camponotus">Camponotus</tp:taxon-name-part> <tp:taxon-name-part taxon-name-part-type="species" reg="aethiops">aethiops</tp:taxon-name-part></tp:taxon-name></italic> (Latreille), <italic><tp:taxon-name><tp:taxon-name-part taxon-name-part-type="genus" reg="Camponotus">C.</tp:taxon-name-part> <tp:taxon-name-part taxon-name-part-type="species" reg="dalmaticus">dalmaticus</tp:taxon-name-part></tp:taxon-name></italic> (Nylander), <italic><tp:taxon-name><tp:taxon-name-part taxon-name-part-type="genus" reg="Camponotus">C.</tp:taxon-name-part> <tp:taxon-name-part taxon-name-part-type="species" reg="piceus">piceus</tp:taxon-name-part></tp:taxon-name></italic> (Leach), <italic><tp:taxon-name><tp:taxon-name-part taxon-name-part-type="genus" reg="Crematogaster">Crematogaster</tp:taxon-name-part> <tp:taxon-name-part taxon-name-part-type="species" reg="sordidula">sordidula</tp:taxon-name-part></tp:taxon-name></italic> (Nylander), <italic><tp:taxon-name><tp:taxon-name-part taxon-name-part-type="genus" reg="Lepisiota">Lepisiota</tp:taxon-name-part> <tp:taxon-name-part taxon-name-part-type="species" reg="melas">melas</tp:taxon-name-part></tp:taxon-name></italic> (Emery), <italic><tp:taxon-name><tp:taxon-name-part taxon-name-part-type="genus" reg="Messor">Messor</tp:taxon-name-part> <tp:taxon-name-part taxon-name-part-type="species" reg="ibericus">ibericus</tp:taxon-name-part></tp:taxon-name></italic> Santschi, <italic><tp:taxon-name><tp:taxon-name-part taxon-name-part-type="genus" reg="Messor">M.</tp:taxon-name-part> <tp:taxon-name-part taxon-name-part-type="species" reg="wasmanni">wasmanni</tp:taxon-name-part></tp:taxon-name></italic> Krausse, <italic><tp:taxon-name><tp:taxon-name-part taxon-name-part-type="genus" reg="Plagiolepis">Plagiolepis</tp:taxon-name-part> <tp:taxon-name-part taxon-name-part-type="species" reg="pygmaea">pygmaea</tp:taxon-name-part></tp:taxon-name></italic> (Latreille), <tp:taxon-name><tp:taxon-name-part taxon-name-part-type="genus" reg="Temnothorax">Temnothorax</tp:taxon-name-part> <tp:taxon-name-part taxon-name-part-type="uncertainty-rank">cf.</tp:taxon-name-part> <tp:taxon-name-part taxon-name-part-type="species" reg="exilis">exilis</tp:taxon-name-part></tp:taxon-name>, <italic><tp:taxon-name><tp:taxon-name-part taxon-name-part-type="genus" reg="Temnothorax">T.</tp:taxon-name-part> <tp:taxon-name-part taxon-name-part-type="species" reg="rogeri">rogeri</tp:taxon-name-part></tp:taxon-name></italic> Emery, <italic><tp:taxon-name><tp:taxon-name-part taxon-name-part-type="genus" reg="Tetramorium">Tetramorium</tp:taxon-name-part> <tp:taxon-name-part taxon-name-part-type="species" reg="kephalosi">kephalosi</tp:taxon-name-part></tp:taxon-name></italic> Salata &amp; Borowiec; <bold>Nymfes</bold>: <tp:taxon-name><tp:taxon-name-part taxon-name-part-type="genus" reg="Aphaenogaster">Aphaenogaster</tp:taxon-name-part> <tp:taxon-name-part taxon-name-part-type="uncertainty-rank">cf.</tp:taxon-name-part> <tp:taxon-name-part taxon-name-part-type="species" reg="subterranea">subterranea</tp:taxon-name-part></tp:taxon-name>, <italic><tp:taxon-name><tp:taxon-name-part taxon-name-part-type="genus" reg="Temnothorax">Temnothorax</tp:taxon-name-part> <tp:taxon-name-part taxon-name-part-type="species" reg="laconicus">laconicus</tp:taxon-name-part></tp:taxon-name></italic> Csősz et al., <tp:taxon-name><tp:taxon-name-part taxon-name-part-type="genus" reg="Temnothorax">T.</tp:taxon-name-part> <tp:taxon-name-part taxon-name-part-type="uncertainty-rank">cf.</tp:taxon-name-part> <tp:taxon-name-part taxon-name-part-type="species" reg="tuberum">tuberum</tp:taxon-name-part></tp:taxon-name>, <tp:taxon-name><tp:taxon-name-part taxon-name-part-type="genus" reg="Tetramorium">Tetramorium</tp:taxon-name-part> <tp:taxon-name-part taxon-name-part-type="uncertainty-rank">cf.</tp:taxon-name-part> <tp:taxon-name-part taxon-name-part-type="species" reg="caespitum">caespitum</tp:taxon-name-part></tp:taxon-name>; <bold>Corfu, Old Perithia</bold>: <italic><tp:taxon-name><tp:taxon-name-part taxon-name-part-type="genus" reg="Aphaenogaster">Aphaenogaster</tp:taxon-name-part> <tp:taxon-name-part taxon-name-part-type="species" reg="balcanica">balcanica</tp:taxon-name-part></tp:taxon-name></italic> (Emery), <italic><tp:taxon-name><tp:taxon-name-part taxon-name-part-type="genus" reg="Aphaenogaster">A.</tp:taxon-name-part> <tp:taxon-name-part taxon-name-part-type="species" reg="epirotes">epirotes</tp:taxon-name-part></tp:taxon-name></italic> (Emery), <italic><tp:taxon-name><tp:taxon-name-part taxon-name-part-type="genus" reg="Aphaenogaster">A.</tp:taxon-name-part> <tp:taxon-name-part taxon-name-part-type="species" reg="muelleriana">muelleriana</tp:taxon-name-part></tp:taxon-name></italic> Wolf, <italic><tp:taxon-name><tp:taxon-name-part taxon-name-part-type="genus" reg="Bothriomyrmex">Bothriomyrmex</tp:taxon-name-part> <tp:taxon-name-part taxon-name-part-type="species" reg="communista">communista</tp:taxon-name-part></tp:taxon-name></italic> Santschi, <italic><tp:taxon-name><tp:taxon-name-part taxon-name-part-type="genus" reg="Camponotus">Camponotus</tp:taxon-name-part> <tp:taxon-name-part taxon-name-part-type="species" reg="aethiops">aethiops</tp:taxon-name-part></tp:taxon-name></italic> (Latreille), <italic><tp:taxon-name><tp:taxon-name-part taxon-name-part-type="genus" reg="Camponotus">C.</tp:taxon-name-part> <tp:taxon-name-part taxon-name-part-type="species" reg="dalmaticus">dalmaticus</tp:taxon-name-part></tp:taxon-name></italic> (Nylander), <italic><tp:taxon-name><tp:taxon-name-part taxon-name-part-type="genus" reg="Camponotus">C.</tp:taxon-name-part> <tp:taxon-name-part taxon-name-part-type="species" reg="gestroi">gestroi</tp:taxon-name-part></tp:taxon-name></italic> Emery, <italic><tp:taxon-name><tp:taxon-name-part taxon-name-part-type="genus" reg="Camponotus">C.</tp:taxon-name-part> <tp:taxon-name-part taxon-name-part-type="species" reg="lateralis">lateralis</tp:taxon-name-part></tp:taxon-name></italic> (Olivier), <italic><tp:taxon-name><tp:taxon-name-part taxon-name-part-type="genus" reg="Camponotus">C.</tp:taxon-name-part> <tp:taxon-name-part taxon-name-part-type="species" reg="piceus">piceus</tp:taxon-name-part></tp:taxon-name></italic> (Leach), <italic><tp:taxon-name><tp:taxon-name-part taxon-name-part-type="genus" reg="Crematogaster">Crematogaster</tp:taxon-name-part> <tp:taxon-name-part taxon-name-part-type="species" reg="schmidti">schmidti</tp:taxon-name-part></tp:taxon-name></italic> (Mayr), <italic><tp:taxon-name><tp:taxon-name-part taxon-name-part-type="genus" reg="Lasius">Lasius</tp:taxon-name-part> <tp:taxon-name-part taxon-name-part-type="species" reg="illyricus">illyricus</tp:taxon-name-part></tp:taxon-name></italic> Zimmermann, <italic><tp:taxon-name><tp:taxon-name-part taxon-name-part-type="genus" reg="Lasius">L.</tp:taxon-name-part> <tp:taxon-name-part taxon-name-part-type="species" reg="lasioides">lasioides</tp:taxon-name-part></tp:taxon-name></italic> (Emery), <italic><tp:taxon-name><tp:taxon-name-part taxon-name-part-type="genus" reg="Lepisiota">Lepisiota</tp:taxon-name-part> <tp:taxon-name-part taxon-name-part-type="species" reg="frauenfeldi">frauenfeldi</tp:taxon-name-part></tp:taxon-name></italic> (Mayr), <italic><tp:taxon-name><tp:taxon-name-part taxon-name-part-type="genus" reg="Lepisiota">L.</tp:taxon-name-part> <tp:taxon-name-part taxon-name-part-type="species" reg="melas">melas</tp:taxon-name-part></tp:taxon-name></italic> (Emery), <italic><tp:taxon-name><tp:taxon-name-part taxon-name-part-type="genus" reg="Messor">Messor</tp:taxon-name-part> <tp:taxon-name-part taxon-name-part-type="species" reg="ibericus">ibericus</tp:taxon-name-part></tp:taxon-name></italic> Santschi, <italic><tp:taxon-name><tp:taxon-name-part taxon-name-part-type="genus" reg="Messor">M.</tp:taxon-name-part> <tp:taxon-name-part taxon-name-part-type="species" reg="wasmanni">wasmanni</tp:taxon-name-part></tp:taxon-name></italic> Krausse, <italic><tp:taxon-name><tp:taxon-name-part taxon-name-part-type="genus" reg="Plagiolepis">Plagiolepis</tp:taxon-name-part> <tp:taxon-name-part taxon-name-part-type="species" reg="pygmaea">pygmaea</tp:taxon-name-part></tp:taxon-name></italic> (Latreille), <italic><tp:taxon-name><tp:taxon-name-part taxon-name-part-type="genus" reg="Prenolepis">Prenolepis</tp:taxon-name-part> <tp:taxon-name-part taxon-name-part-type="species" reg="nitens">nitens</tp:taxon-name-part></tp:taxon-name></italic> (Mayr), <italic><tp:taxon-name><tp:taxon-name-part taxon-name-part-type="genus" reg="Tapinoma">Tapinoma</tp:taxon-name-part> <tp:taxon-name-part taxon-name-part-type="species" reg="erraticum">erraticum</tp:taxon-name-part></tp:taxon-name></italic> (Latreille), <italic><tp:taxon-name><tp:taxon-name-part taxon-name-part-type="genus" reg="Temnothorax">Temnothorax</tp:taxon-name-part> <tp:taxon-name-part taxon-name-part-type="species" reg="affinis">affinis</tp:taxon-name-part></tp:taxon-name></italic> (Mayr), <tp:taxon-name><tp:taxon-name-part taxon-name-part-type="genus" reg="Temnothorax">T.</tp:taxon-name-part> <tp:taxon-name-part taxon-name-part-type="uncertainty-rank">cf.</tp:taxon-name-part> <tp:taxon-name-part taxon-name-part-type="species" reg="exilis">exilis</tp:taxon-name-part></tp:taxon-name>, <italic><tp:taxon-name><tp:taxon-name-part taxon-name-part-type="genus" reg="Temnothorax">T.</tp:taxon-name-part> <tp:taxon-name-part taxon-name-part-type="species" reg="laconicus">laconicus</tp:taxon-name-part></tp:taxon-name></italic> Csősz et al., <tp:taxon-name><tp:taxon-name-part taxon-name-part-type="genus" reg="Temnothorax">T.</tp:taxon-name-part> <tp:taxon-name-part taxon-name-part-type="uncertainty-rank">cf.</tp:taxon-name-part> <tp:taxon-name-part taxon-name-part-type="species" reg="nigriceps">nigriceps</tp:taxon-name-part></tp:taxon-name>, <italic><tp:taxon-name><tp:taxon-name-part taxon-name-part-type="genus" reg="Temnothorax">T.</tp:taxon-name-part> <tp:taxon-name-part taxon-name-part-type="species" reg="rogeri">rogeri</tp:taxon-name-part></tp:taxon-name></italic> Emery, <tp:taxon-name><tp:taxon-name-part taxon-name-part-type="genus" reg="Tetramorium">Tetramorium</tp:taxon-name-part> <tp:taxon-name-part taxon-name-part-type="uncertainty-rank">cf.</tp:taxon-name-part> <tp:taxon-name-part taxon-name-part-type="species" reg="caespitum">caespitum</tp:taxon-name-part></tp:taxon-name>, <italic><tp:taxon-name><tp:taxon-name-part taxon-name-part-type="genus" reg="Tetramorium">T.</tp:taxon-name-part> <tp:taxon-name-part taxon-name-part-type="species" reg="kephalosi">kephalosi</tp:taxon-name-part></tp:taxon-name></italic> Salata &amp; Borowiec; <bold>Strinilas</bold>: <italic><tp:taxon-name><tp:taxon-name-part taxon-name-part-type="genus" reg="Aphaenogaster">Aphaenogaster</tp:taxon-name-part> <tp:taxon-name-part taxon-name-part-type="species" reg="balcanica">balcanica</tp:taxon-name-part></tp:taxon-name></italic> (Emery), <italic><tp:taxon-name><tp:taxon-name-part taxon-name-part-type="genus" reg="Aphaenogaster">A.</tp:taxon-name-part> <tp:taxon-name-part taxon-name-part-type="species" reg="epirotes">epirotes</tp:taxon-name-part></tp:taxon-name></italic> (Emery), <italic><tp:taxon-name><tp:taxon-name-part taxon-name-part-type="genus" reg="Bothriomyrmex">Bothriomyrmex</tp:taxon-name-part> <tp:taxon-name-part taxon-name-part-type="species" reg="communista">communista</tp:taxon-name-part></tp:taxon-name></italic> Santschi, <italic><tp:taxon-name><tp:taxon-name-part taxon-name-part-type="genus" reg="Camponotus">Camponotus</tp:taxon-name-part> <tp:taxon-name-part taxon-name-part-type="species" reg="dalmaticus">dalmaticus</tp:taxon-name-part></tp:taxon-name></italic> (Nylander), <italic><tp:taxon-name><tp:taxon-name-part taxon-name-part-type="genus" reg="Camponotus">C.</tp:taxon-name-part> <tp:taxon-name-part taxon-name-part-type="species" reg="lateralis">lateralis</tp:taxon-name-part></tp:taxon-name></italic> (Olivier), <italic><tp:taxon-name><tp:taxon-name-part taxon-name-part-type="genus" reg="Formica">Formica</tp:taxon-name-part> <tp:taxon-name-part taxon-name-part-type="species" reg="gagates">gagates</tp:taxon-name-part></tp:taxon-name></italic> Latreille, <italic><tp:taxon-name><tp:taxon-name-part taxon-name-part-type="genus" reg="Lasius">Lasius</tp:taxon-name-part> <tp:taxon-name-part taxon-name-part-type="species" reg="lasioides">lasioides</tp:taxon-name-part></tp:taxon-name></italic> (Emery), <italic><tp:taxon-name><tp:taxon-name-part taxon-name-part-type="genus" reg="Plagiolepis">Plagiolepis</tp:taxon-name-part> <tp:taxon-name-part taxon-name-part-type="species" reg="perperamus">perperamus</tp:taxon-name-part></tp:taxon-name></italic> Salata et al., <italic><tp:taxon-name><tp:taxon-name-part taxon-name-part-type="genus" reg="Plagiolepis">P.</tp:taxon-name-part> <tp:taxon-name-part taxon-name-part-type="species" reg="pygmaea">pygmaea</tp:taxon-name-part></tp:taxon-name></italic> (Latreille), <italic><tp:taxon-name><tp:taxon-name-part taxon-name-part-type="genus" reg="Ponera">Ponera</tp:taxon-name-part> <tp:taxon-name-part taxon-name-part-type="species" reg="coarctata">coarctata</tp:taxon-name-part></tp:taxon-name></italic> (Latreille), <tp:taxon-name><tp:taxon-name-part taxon-name-part-type="genus" reg="Solenopsis">Solenopsis</tp:taxon-name-part> <tp:taxon-name-part taxon-name-part-type="uncertainty-rank">cf.</tp:taxon-name-part> <tp:taxon-name-part taxon-name-part-type="species" reg="fugax">fugax</tp:taxon-name-part></tp:taxon-name>, <italic><tp:taxon-name><tp:taxon-name-part taxon-name-part-type="genus" reg="Tapinoma">Tapinoma</tp:taxon-name-part> <tp:taxon-name-part taxon-name-part-type="species" reg="erraticum">erraticum</tp:taxon-name-part></tp:taxon-name></italic> (Latreille), <italic><tp:taxon-name><tp:taxon-name-part taxon-name-part-type="genus" reg="Temnothorax">T.</tp:taxon-name-part> <tp:taxon-name-part taxon-name-part-type="species" reg="laconicus">laconicus</tp:taxon-name-part></tp:taxon-name></italic> Csősz et al., <italic><tp:taxon-name><tp:taxon-name-part taxon-name-part-type="genus" reg="Tetramorium">Tetramorium</tp:taxon-name-part> <tp:taxon-name-part taxon-name-part-type="species" reg="kephalosi">kephalosi</tp:taxon-name-part></tp:taxon-name></italic> Salata &amp; Borowiec, <tp:taxon-name><tp:taxon-name-part taxon-name-part-type="genus" reg="Temnothorax">T.</tp:taxon-name-part> <tp:taxon-name-part taxon-name-part-type="uncertainty-rank">cf.</tp:taxon-name-part> <tp:taxon-name-part taxon-name-part-type="species" reg="punctatum">punctatum</tp:taxon-name-part></tp:taxon-name>;</p><p><bold>Ionian Islands, Lefkada, Asprogerakata</bold>: <italic><tp:taxon-name><tp:taxon-name-part taxon-name-part-type="genus" reg="Aphaenogaster">Aphaenogaster</tp:taxon-name-part> <tp:taxon-name-part taxon-name-part-type="species" reg="balcanica">balcanica</tp:taxon-name-part></tp:taxon-name></italic> (Emery), <italic><tp:taxon-name><tp:taxon-name-part taxon-name-part-type="genus" reg="Aphaenogaster">A.</tp:taxon-name-part> <tp:taxon-name-part taxon-name-part-type="species" reg="muelleriana">muelleriana</tp:taxon-name-part></tp:taxon-name></italic> Wolf, <italic><tp:taxon-name><tp:taxon-name-part taxon-name-part-type="genus" reg="Camponotus">Camponotus</tp:taxon-name-part> <tp:taxon-name-part taxon-name-part-type="species" reg="aethiops">aethiops</tp:taxon-name-part></tp:taxon-name></italic> (Latreille), <italic><tp:taxon-name><tp:taxon-name-part taxon-name-part-type="genus" reg="Camponotus">C.</tp:taxon-name-part> <tp:taxon-name-part taxon-name-part-type="species" reg="dalmaticus">dalmaticus</tp:taxon-name-part></tp:taxon-name></italic> (Nylander), <italic><tp:taxon-name><tp:taxon-name-part taxon-name-part-type="genus" reg="Crematogaster">Crematogaster</tp:taxon-name-part> <tp:taxon-name-part taxon-name-part-type="species" reg="schmidti">schmidti</tp:taxon-name-part></tp:taxon-name></italic> (Mayr), <italic><tp:taxon-name><tp:taxon-name-part taxon-name-part-type="genus" reg="Lepisiota">Lepisiota</tp:taxon-name-part> <tp:taxon-name-part taxon-name-part-type="species" reg="frauenfeldi">frauenfeldi</tp:taxon-name-part></tp:taxon-name></italic> (Mayr), <tp:taxon-name><tp:taxon-name-part taxon-name-part-type="genus" reg="Pheidole">Pheidole</tp:taxon-name-part> <tp:taxon-name-part taxon-name-part-type="uncertainty-rank">cf.</tp:taxon-name-part> <tp:taxon-name-part taxon-name-part-type="species" reg="pallidula">pallidula</tp:taxon-name-part></tp:taxon-name>, <italic><tp:taxon-name><tp:taxon-name-part taxon-name-part-type="genus" reg="Prenolepis">Prenolepis</tp:taxon-name-part> <tp:taxon-name-part taxon-name-part-type="species" reg="nitens">nitens</tp:taxon-name-part></tp:taxon-name></italic> (Mayr), <italic><tp:taxon-name><tp:taxon-name-part taxon-name-part-type="genus" reg="Tetramorium">Tetramorium</tp:taxon-name-part> <tp:taxon-name-part taxon-name-part-type="species" reg="kephalosi">kephalosi</tp:taxon-name-part></tp:taxon-name></italic> Salata &amp; Borowiec; <bold>Egklouvi</bold>: <italic><tp:taxon-name><tp:taxon-name-part taxon-name-part-type="genus" reg="Aphaenogaster">Aphaenogaster</tp:taxon-name-part> <tp:taxon-name-part taxon-name-part-type="species" reg="balcanica">balcanica</tp:taxon-name-part></tp:taxon-name></italic> (Emery), <italic><tp:taxon-name><tp:taxon-name-part taxon-name-part-type="genus" reg="Camponotus">Camponotus</tp:taxon-name-part> <tp:taxon-name-part taxon-name-part-type="species" reg="dalmaticus">dalmaticus</tp:taxon-name-part></tp:taxon-name></italic> (Nylander), <italic><tp:taxon-name><tp:taxon-name-part taxon-name-part-type="genus" reg="Cataglyphis">Cataglyphis</tp:taxon-name-part> <tp:taxon-name-part taxon-name-part-type="species" reg="nodus">nodus</tp:taxon-name-part></tp:taxon-name></italic> (Brullé), <italic><tp:taxon-name><tp:taxon-name-part taxon-name-part-type="genus" reg="Crematogaster">Crematogaster</tp:taxon-name-part> <tp:taxon-name-part taxon-name-part-type="species" reg="schmidti">schmidti</tp:taxon-name-part></tp:taxon-name></italic> (Mayr), <italic><tp:taxon-name><tp:taxon-name-part taxon-name-part-type="genus" reg="Messor">Messor</tp:taxon-name-part> <tp:taxon-name-part taxon-name-part-type="species" reg="wasmanni">wasmanni</tp:taxon-name-part></tp:taxon-name></italic> Krausse, <tp:taxon-name><tp:taxon-name-part taxon-name-part-type="genus" reg="Pheidole">Pheidole</tp:taxon-name-part> <tp:taxon-name-part taxon-name-part-type="uncertainty-rank">cf.</tp:taxon-name-part> <tp:taxon-name-part taxon-name-part-type="species" reg="pallidula">pallidula</tp:taxon-name-part></tp:taxon-name>, <italic><tp:taxon-name><tp:taxon-name-part taxon-name-part-type="genus" reg="Temnothorax">Temnothorax</tp:taxon-name-part> <tp:taxon-name-part taxon-name-part-type="species" reg="lichtensteini">lichtensteini</tp:taxon-name-part></tp:taxon-name></italic> (Bondroit), <italic><tp:taxon-name><tp:taxon-name-part taxon-name-part-type="genus" reg="Temnothorax">T.</tp:taxon-name-part> <tp:taxon-name-part taxon-name-part-type="species" reg="rogeri">rogeri</tp:taxon-name-part></tp:taxon-name></italic> Emery;</p><p><bold>Ionian Islands, Zakynthos, 1 km E of Elies</bold>: <italic><tp:taxon-name><tp:taxon-name-part taxon-name-part-type="genus" reg="Camponotus">Camponotus</tp:taxon-name-part> <tp:taxon-name-part taxon-name-part-type="species" reg="aethiops">aethiops</tp:taxon-name-part></tp:taxon-name></italic> (Latreille), <italic><tp:taxon-name><tp:taxon-name-part taxon-name-part-type="genus" reg="Camponotus">C.</tp:taxon-name-part> <tp:taxon-name-part taxon-name-part-type="species" reg="dalmaticus">dalmaticus</tp:taxon-name-part></tp:taxon-name></italic> (Nylander), <italic><tp:taxon-name><tp:taxon-name-part taxon-name-part-type="genus" reg="Camponotus">C.</tp:taxon-name-part> <tp:taxon-name-part taxon-name-part-type="species" reg="kiesenwetteri">kiesenwetteri</tp:taxon-name-part></tp:taxon-name></italic> (Roger), <italic><tp:taxon-name><tp:taxon-name-part taxon-name-part-type="genus" reg="Camponotus">C.</tp:taxon-name-part> <tp:taxon-name-part taxon-name-part-type="species" reg="lateralis">lateralis</tp:taxon-name-part></tp:taxon-name></italic> (Olivier), <italic><tp:taxon-name><tp:taxon-name-part taxon-name-part-type="genus" reg="Camponotus">C.</tp:taxon-name-part> <tp:taxon-name-part taxon-name-part-type="species" reg="oertzeni">oertzeni</tp:taxon-name-part></tp:taxon-name></italic> Forel, <italic><tp:taxon-name><tp:taxon-name-part taxon-name-part-type="genus" reg="Crematogaster">Crematogaster</tp:taxon-name-part> <tp:taxon-name-part taxon-name-part-type="species" reg="schmidti">schmidti</tp:taxon-name-part></tp:taxon-name></italic> (Mayr), <italic><tp:taxon-name><tp:taxon-name-part taxon-name-part-type="genus" reg="Messor">Messor</tp:taxon-name-part> <tp:taxon-name-part taxon-name-part-type="species" reg="wasmanni">wasmanni</tp:taxon-name-part></tp:taxon-name></italic> Krausse, <italic><tp:taxon-name><tp:taxon-name-part taxon-name-part-type="genus" reg="Plagiolepis">Plagiolepis</tp:taxon-name-part> <tp:taxon-name-part taxon-name-part-type="species" reg="pygmaea">pygmaea</tp:taxon-name-part></tp:taxon-name></italic> (Latreille), <tp:taxon-name><tp:taxon-name-part taxon-name-part-type="genus" reg="Temnothorax">Temnothorax</tp:taxon-name-part> <tp:taxon-name-part taxon-name-part-type="uncertainty-rank">cf.</tp:taxon-name-part> <tp:taxon-name-part taxon-name-part-type="species" reg="tergestinus">tergestinus</tp:taxon-name-part></tp:taxon-name>; <bold>1 km N of Exo Chora</bold>: <italic><tp:taxon-name><tp:taxon-name-part taxon-name-part-type="genus" reg="Aphaenogaster">Aphaenogaster</tp:taxon-name-part> <tp:taxon-name-part taxon-name-part-type="species" reg="balcanica">balcanica</tp:taxon-name-part></tp:taxon-name></italic> (Emery), <italic><tp:taxon-name><tp:taxon-name-part taxon-name-part-type="genus" reg="Camponotus">Camponotus</tp:taxon-name-part> <tp:taxon-name-part taxon-name-part-type="species" reg="dalmaticus">dalmaticus</tp:taxon-name-part></tp:taxon-name></italic> (Nylander), <italic><tp:taxon-name><tp:taxon-name-part taxon-name-part-type="genus" reg="Camponotus">C.</tp:taxon-name-part> <tp:taxon-name-part taxon-name-part-type="species" reg="kiesenwetteri">kiesenwetteri</tp:taxon-name-part></tp:taxon-name></italic> (Roger), <italic><tp:taxon-name><tp:taxon-name-part taxon-name-part-type="genus" reg="Camponotus">C.</tp:taxon-name-part> <tp:taxon-name-part taxon-name-part-type="species" reg="oertzeni">oertzeni</tp:taxon-name-part></tp:taxon-name></italic> Forel, <italic><tp:taxon-name><tp:taxon-name-part taxon-name-part-type="genus" reg="Crematogaster">Crematogaster</tp:taxon-name-part> <tp:taxon-name-part taxon-name-part-type="species" reg="schmidti">schmidti</tp:taxon-name-part></tp:taxon-name></italic> (Mayr), <italic><tp:taxon-name><tp:taxon-name-part taxon-name-part-type="genus" reg="Crematogaster">C.</tp:taxon-name-part> <tp:taxon-name-part taxon-name-part-type="species" reg="sordidula">sordidula</tp:taxon-name-part></tp:taxon-name></italic> (Nylander), <italic><tp:taxon-name><tp:taxon-name-part taxon-name-part-type="genus" reg="Lepisiota">Lepisiota</tp:taxon-name-part> <tp:taxon-name-part taxon-name-part-type="species" reg="frauenfeldi">frauenfeldi</tp:taxon-name-part></tp:taxon-name></italic> (Mayr), <tp:taxon-name><tp:taxon-name-part taxon-name-part-type="genus" reg="Pheidole">Pheidole</tp:taxon-name-part> <tp:taxon-name-part taxon-name-part-type="uncertainty-rank">cf.</tp:taxon-name-part> <tp:taxon-name-part taxon-name-part-type="species" reg="pallidula">pallidula</tp:taxon-name-part></tp:taxon-name>, <italic><tp:taxon-name><tp:taxon-name-part taxon-name-part-type="genus" reg="Plagiolepis">Plagiolepis</tp:taxon-name-part> <tp:taxon-name-part taxon-name-part-type="species" reg="pygmaea">pygmaea</tp:taxon-name-part></tp:taxon-name></italic> (Latreille), <italic><tp:taxon-name><tp:taxon-name-part taxon-name-part-type="genus" reg="Temnothorax">Temnothorax</tp:taxon-name-part> <tp:taxon-name-part taxon-name-part-type="species" reg="bulgaricus">bulgaricus</tp:taxon-name-part></tp:taxon-name></italic> (Forel), <italic><tp:taxon-name><tp:taxon-name-part taxon-name-part-type="genus" reg="Temnothorax">T.</tp:taxon-name-part> <tp:taxon-name-part taxon-name-part-type="species" reg="rogeri">rogeri</tp:taxon-name-part></tp:taxon-name></italic> Emery, <tp:taxon-name><tp:taxon-name-part taxon-name-part-type="genus" reg="Temnothorax">T.</tp:taxon-name-part> <tp:taxon-name-part taxon-name-part-type="uncertainty-rank">cf.</tp:taxon-name-part> <tp:taxon-name-part taxon-name-part-type="species" reg="tergestinus">tergestinus</tp:taxon-name-part></tp:taxon-name>; <bold>1.2 km N of Ano Vasilikos</bold>: <italic><tp:taxon-name><tp:taxon-name-part taxon-name-part-type="genus" reg="Temnothorax">Temnothorax</tp:taxon-name-part> <tp:taxon-name-part taxon-name-part-type="species" reg="exilis">exilis</tp:taxon-name-part></tp:taxon-name></italic> (Emery); <bold>1.2 km N of Vasilikos</bold>: <italic><tp:taxon-name><tp:taxon-name-part taxon-name-part-type="genus" reg="Aphaenogaster">Aphaenogaster</tp:taxon-name-part> <tp:taxon-name-part taxon-name-part-type="species" reg="balcanica">balcanica</tp:taxon-name-part></tp:taxon-name></italic> (Emery), <italic><tp:taxon-name><tp:taxon-name-part taxon-name-part-type="genus" reg="Camponotus">Camponotus</tp:taxon-name-part> <tp:taxon-name-part taxon-name-part-type="species" reg="aethiops">aethiops</tp:taxon-name-part></tp:taxon-name></italic> (Latreille), <italic><tp:taxon-name><tp:taxon-name-part taxon-name-part-type="genus" reg="Camponotus">C.</tp:taxon-name-part> <tp:taxon-name-part taxon-name-part-type="species" reg="dalmaticus">dalmaticus</tp:taxon-name-part></tp:taxon-name></italic> (Nylander), <italic><tp:taxon-name><tp:taxon-name-part taxon-name-part-type="genus" reg="Camponotus">C.</tp:taxon-name-part> <tp:taxon-name-part taxon-name-part-type="species" reg="kiesenwetteri">kiesenwetteri</tp:taxon-name-part></tp:taxon-name></italic> (Roger), <italic><tp:taxon-name><tp:taxon-name-part taxon-name-part-type="genus" reg="Camponotus">C.</tp:taxon-name-part> <tp:taxon-name-part taxon-name-part-type="species" reg="lateralis">lateralis</tp:taxon-name-part></tp:taxon-name></italic> (Olivier), <italic><tp:taxon-name><tp:taxon-name-part taxon-name-part-type="genus" reg="Colobopsis">Colobopsis</tp:taxon-name-part> <tp:taxon-name-part taxon-name-part-type="species" reg="truncata">truncata</tp:taxon-name-part></tp:taxon-name></italic> (Spinola), <italic><tp:taxon-name><tp:taxon-name-part taxon-name-part-type="genus" reg="Crematogaster">Crematogaster</tp:taxon-name-part> <tp:taxon-name-part taxon-name-part-type="species" reg="schmidti">schmidti</tp:taxon-name-part></tp:taxon-name></italic> (Mayr), <italic><tp:taxon-name><tp:taxon-name-part taxon-name-part-type="genus" reg="Crematogaster">C.</tp:taxon-name-part> <tp:taxon-name-part taxon-name-part-type="species" reg="sordidula">sordidula</tp:taxon-name-part></tp:taxon-name></italic> (Nylander), <italic><tp:taxon-name><tp:taxon-name-part taxon-name-part-type="genus" reg="Lepisiota">Lepisiota</tp:taxon-name-part> <tp:taxon-name-part taxon-name-part-type="species" reg="frauenfeldi">frauenfeldi</tp:taxon-name-part></tp:taxon-name></italic> (Mayr), <italic><tp:taxon-name><tp:taxon-name-part taxon-name-part-type="genus" reg="Plagiolepis">Plagiolepis</tp:taxon-name-part> <tp:taxon-name-part taxon-name-part-type="species" reg="pygmaea">pygmaea</tp:taxon-name-part></tp:taxon-name></italic> (Latreille), <italic><tp:taxon-name><tp:taxon-name-part taxon-name-part-type="genus" reg="Temnothorax">Temnothorax</tp:taxon-name-part> <tp:taxon-name-part taxon-name-part-type="species" reg="exilis">exilis</tp:taxon-name-part></tp:taxon-name></italic> (Emery), <italic><tp:taxon-name><tp:taxon-name-part taxon-name-part-type="genus" reg="Temnothorax">T.</tp:taxon-name-part> <tp:taxon-name-part taxon-name-part-type="species" reg="graecus">graecus</tp:taxon-name-part></tp:taxon-name></italic> (Forel), <italic><tp:taxon-name><tp:taxon-name-part taxon-name-part-type="genus" reg="Temnothorax">T.</tp:taxon-name-part> <tp:taxon-name-part taxon-name-part-type="species" reg="rogeri">rogeri</tp:taxon-name-part></tp:taxon-name></italic> Emery, <tp:taxon-name><tp:taxon-name-part taxon-name-part-type="genus" reg="Temnothorax">T.</tp:taxon-name-part> <tp:taxon-name-part taxon-name-part-type="uncertainty-rank">cf.</tp:taxon-name-part> <tp:taxon-name-part taxon-name-part-type="species" reg="tergestinus">tergestinus</tp:taxon-name-part></tp:taxon-name>; <bold>1.2 km NE of Anafonitria</bold>: <italic><tp:taxon-name><tp:taxon-name-part taxon-name-part-type="genus" reg="Aphaenogaster">Aphaenogaster</tp:taxon-name-part> <tp:taxon-name-part taxon-name-part-type="species" reg="balcanica">balcanica</tp:taxon-name-part></tp:taxon-name></italic> (Emery), <tp:taxon-name><tp:taxon-name-part taxon-name-part-type="genus" reg="Aphaenogaster">A.</tp:taxon-name-part> <tp:taxon-name-part taxon-name-part-type="uncertainty-rank">cf.</tp:taxon-name-part> <tp:taxon-name-part taxon-name-part-type="species" reg="epirotes">epirotes</tp:taxon-name-part></tp:taxon-name>, <italic><tp:taxon-name><tp:taxon-name-part taxon-name-part-type="genus" reg="Camponotus">Camponotus</tp:taxon-name-part> <tp:taxon-name-part taxon-name-part-type="species" reg="aethiops">aethiops</tp:taxon-name-part></tp:taxon-name></italic> (Latreille), <italic><tp:taxon-name><tp:taxon-name-part taxon-name-part-type="genus" reg="Camponotus">C.</tp:taxon-name-part> <tp:taxon-name-part taxon-name-part-type="species" reg="dalmaticus">dalmaticus</tp:taxon-name-part></tp:taxon-name></italic> (Nylander), <italic><tp:taxon-name><tp:taxon-name-part taxon-name-part-type="genus" reg="Camponotus">C.</tp:taxon-name-part> <tp:taxon-name-part taxon-name-part-type="species" reg="kiesenwetteri">kiesenwetteri</tp:taxon-name-part></tp:taxon-name></italic> (Roger), <italic><tp:taxon-name><tp:taxon-name-part taxon-name-part-type="genus" reg="Crematogaster">Crematogaster</tp:taxon-name-part> <tp:taxon-name-part taxon-name-part-type="species" reg="schmidti">schmidti</tp:taxon-name-part></tp:taxon-name></italic> (Mayr), <italic><tp:taxon-name><tp:taxon-name-part taxon-name-part-type="genus" reg="Lepisiota">Lepisiota</tp:taxon-name-part> <tp:taxon-name-part taxon-name-part-type="species" reg="frauenfeldi">frauenfeldi</tp:taxon-name-part></tp:taxon-name></italic> (Mayr), <tp:taxon-name><tp:taxon-name-part taxon-name-part-type="genus" reg="Pheidole">Pheidole</tp:taxon-name-part> <tp:taxon-name-part taxon-name-part-type="uncertainty-rank">cf.</tp:taxon-name-part> <tp:taxon-name-part taxon-name-part-type="species" reg="pallidula">pallidula</tp:taxon-name-part></tp:taxon-name>, <italic><tp:taxon-name><tp:taxon-name-part taxon-name-part-type="genus" reg="Plagiolepis">Plagiolepis</tp:taxon-name-part> <tp:taxon-name-part taxon-name-part-type="species" reg="pygmaea">pygmaea</tp:taxon-name-part></tp:taxon-name></italic> (Latreille), <italic><tp:taxon-name><tp:taxon-name-part taxon-name-part-type="genus" reg="Temnothorax">Temnothorax</tp:taxon-name-part> <tp:taxon-name-part taxon-name-part-type="species" reg="exilis">exilis</tp:taxon-name-part></tp:taxon-name></italic> (Emery), <italic><tp:taxon-name><tp:taxon-name-part taxon-name-part-type="genus" reg="Temnothorax">T.</tp:taxon-name-part> <tp:taxon-name-part taxon-name-part-type="species" reg="muellerianus">muellerianus</tp:taxon-name-part></tp:taxon-name></italic> (Finzi), <tp:taxon-name><tp:taxon-name-part taxon-name-part-type="genus" reg="Temnothorax">T.</tp:taxon-name-part> <tp:taxon-name-part taxon-name-part-type="uncertainty-rank">cf.</tp:taxon-name-part> <tp:taxon-name-part taxon-name-part-type="species" reg="tergestinus">tergestinus</tp:taxon-name-part></tp:taxon-name>; <bold>1.2 km SW of Ano Vasilikos loc. 1</bold>: <italic><tp:taxon-name><tp:taxon-name-part taxon-name-part-type="genus" reg="Aphaenogaster">Aphaenogaster</tp:taxon-name-part> <tp:taxon-name-part taxon-name-part-type="species" reg="balcanica">balcanica</tp:taxon-name-part></tp:taxon-name></italic> (Emery), <italic><tp:taxon-name><tp:taxon-name-part taxon-name-part-type="genus" reg="Camponotus">Camponotus</tp:taxon-name-part> <tp:taxon-name-part taxon-name-part-type="species" reg="dalmaticus">dalmaticus</tp:taxon-name-part></tp:taxon-name></italic> (Nylander), <italic><tp:taxon-name><tp:taxon-name-part taxon-name-part-type="genus" reg="Camponotus">C.</tp:taxon-name-part> <tp:taxon-name-part taxon-name-part-type="species" reg="kiesenwetteri">kiesenwetteri</tp:taxon-name-part></tp:taxon-name></italic> (Roger), <italic><tp:taxon-name><tp:taxon-name-part taxon-name-part-type="genus" reg="Camponotus">C.</tp:taxon-name-part> <tp:taxon-name-part taxon-name-part-type="species" reg="lateralis">lateralis</tp:taxon-name-part></tp:taxon-name></italic> (Olivier), <italic><tp:taxon-name><tp:taxon-name-part taxon-name-part-type="genus" reg="Camponotus">C.</tp:taxon-name-part> <tp:taxon-name-part taxon-name-part-type="species" reg="oertzeni">oertzeni</tp:taxon-name-part></tp:taxon-name></italic> Forel, <italic><tp:taxon-name><tp:taxon-name-part taxon-name-part-type="genus" reg="Crematogaster">Crematogaster</tp:taxon-name-part> <tp:taxon-name-part taxon-name-part-type="species" reg="schmidti">schmidti</tp:taxon-name-part></tp:taxon-name></italic> (Mayr), <italic><tp:taxon-name><tp:taxon-name-part taxon-name-part-type="genus" reg="Crematogaster">C.</tp:taxon-name-part> <tp:taxon-name-part taxon-name-part-type="species" reg="sordidula">sordidula</tp:taxon-name-part></tp:taxon-name></italic> (Nylander), <italic><tp:taxon-name><tp:taxon-name-part taxon-name-part-type="genus" reg="Lepisiota">Lepisiota</tp:taxon-name-part> <tp:taxon-name-part taxon-name-part-type="species" reg="frauenfeldi">frauenfeldi</tp:taxon-name-part></tp:taxon-name></italic> (Mayr), <italic><tp:taxon-name><tp:taxon-name-part taxon-name-part-type="genus" reg="Plagiolepis">Plagiolepis</tp:taxon-name-part> <tp:taxon-name-part taxon-name-part-type="species" reg="pygmaea">pygmaea</tp:taxon-name-part></tp:taxon-name></italic> (Latreille), <italic><tp:taxon-name><tp:taxon-name-part taxon-name-part-type="genus" reg="Temnothorax">Temnothorax</tp:taxon-name-part> <tp:taxon-name-part taxon-name-part-type="species" reg="exilis">exilis</tp:taxon-name-part></tp:taxon-name></italic> (Emery); <bold>1.2 km SW of Ano Vasilikos loc. 2</bold>: <italic><tp:taxon-name><tp:taxon-name-part taxon-name-part-type="genus" reg="Aphaenogaster">Aphaenogaster</tp:taxon-name-part> <tp:taxon-name-part taxon-name-part-type="species" reg="balcanica">balcanica</tp:taxon-name-part></tp:taxon-name></italic> (Emery), <tp:taxon-name><tp:taxon-name-part taxon-name-part-type="genus" reg="Aphaenogaster">Aphaenogaster</tp:taxon-name-part> <tp:taxon-name-part taxon-name-part-type="uncertainty-rank">cf.</tp:taxon-name-part> <tp:taxon-name-part taxon-name-part-type="species" reg="epirotes">epirotes</tp:taxon-name-part></tp:taxon-name>, <italic><tp:taxon-name><tp:taxon-name-part taxon-name-part-type="genus" reg="Camponotus">Camponotus</tp:taxon-name-part> <tp:taxon-name-part taxon-name-part-type="species" reg="dalmaticus">dalmaticus</tp:taxon-name-part></tp:taxon-name></italic> (Nylander), <italic><tp:taxon-name><tp:taxon-name-part taxon-name-part-type="genus" reg="Camponotus">C.</tp:taxon-name-part> <tp:taxon-name-part taxon-name-part-type="species" reg="lateralis">lateralis</tp:taxon-name-part></tp:taxon-name></italic> (Olivier), <italic><tp:taxon-name><tp:taxon-name-part taxon-name-part-type="genus" reg="Camponotus">C.</tp:taxon-name-part> <tp:taxon-name-part taxon-name-part-type="species" reg="oertzeni">oertzeni</tp:taxon-name-part></tp:taxon-name></italic> Forel, <italic><tp:taxon-name><tp:taxon-name-part taxon-name-part-type="genus" reg="Cataglyphis">Cataglyphis</tp:taxon-name-part> <tp:taxon-name-part taxon-name-part-type="species" reg="nodus">nodus</tp:taxon-name-part></tp:taxon-name></italic> (Brullé), <italic><tp:taxon-name><tp:taxon-name-part taxon-name-part-type="genus" reg="Crematogaster">Crematogaster</tp:taxon-name-part> <tp:taxon-name-part taxon-name-part-type="species" reg="schmidti">schmidti</tp:taxon-name-part></tp:taxon-name></italic> (Mayr), <italic><tp:taxon-name><tp:taxon-name-part taxon-name-part-type="genus" reg="Crematogaster">C.</tp:taxon-name-part> <tp:taxon-name-part taxon-name-part-type="species" reg="sordidula">sordidula</tp:taxon-name-part></tp:taxon-name></italic> (Nylander), <italic><tp:taxon-name><tp:taxon-name-part taxon-name-part-type="genus" reg="Lepisiota">Lepisiota</tp:taxon-name-part> <tp:taxon-name-part taxon-name-part-type="species" reg="melas">melas</tp:taxon-name-part></tp:taxon-name></italic> (Emery), <italic><tp:taxon-name><tp:taxon-name-part taxon-name-part-type="genus" reg="Messor">Messor</tp:taxon-name-part> <tp:taxon-name-part taxon-name-part-type="species" reg="wasmanni">wasmanni</tp:taxon-name-part></tp:taxon-name></italic> Krausse, <tp:taxon-name><tp:taxon-name-part taxon-name-part-type="genus" reg="Pheidole">Pheidole</tp:taxon-name-part> <tp:taxon-name-part taxon-name-part-type="uncertainty-rank">cf.</tp:taxon-name-part> <tp:taxon-name-part taxon-name-part-type="species" reg="pallidula">pallidula</tp:taxon-name-part></tp:taxon-name>, <italic><tp:taxon-name><tp:taxon-name-part taxon-name-part-type="genus" reg="Plagiolepis">Plagiolepis</tp:taxon-name-part> <tp:taxon-name-part taxon-name-part-type="species" reg="pygmaea">pygmaea</tp:taxon-name-part></tp:taxon-name></italic> (Latreille), <italic><tp:taxon-name><tp:taxon-name-part taxon-name-part-type="genus" reg="Temnothorax">Temnothorax</tp:taxon-name-part> <tp:taxon-name-part taxon-name-part-type="species" reg="exilis">exilis</tp:taxon-name-part></tp:taxon-name></italic> (Emery); <bold>1.2 km SW of Skinaria</bold>: <italic><tp:taxon-name><tp:taxon-name-part taxon-name-part-type="genus" reg="Aphaenogaster">Aphaenogaster</tp:taxon-name-part> <tp:taxon-name-part taxon-name-part-type="species" reg="balcanica">balcanica</tp:taxon-name-part></tp:taxon-name></italic> (Emery), <italic><tp:taxon-name><tp:taxon-name-part taxon-name-part-type="genus" reg="Camponotus">Camponotus</tp:taxon-name-part> <tp:taxon-name-part taxon-name-part-type="species" reg="aethiops">aethiops</tp:taxon-name-part></tp:taxon-name></italic> (Latreille), <italic><tp:taxon-name><tp:taxon-name-part taxon-name-part-type="genus" reg="Camponotus">C.</tp:taxon-name-part> <tp:taxon-name-part taxon-name-part-type="species" reg="gestroi">gestroi</tp:taxon-name-part></tp:taxon-name></italic> Emery, <italic><tp:taxon-name><tp:taxon-name-part taxon-name-part-type="genus" reg="Camponotus">C.</tp:taxon-name-part> <tp:taxon-name-part taxon-name-part-type="species" reg="ionius">ionius</tp:taxon-name-part></tp:taxon-name></italic> Emery, <italic><tp:taxon-name><tp:taxon-name-part taxon-name-part-type="genus" reg="Camponotus">C.</tp:taxon-name-part> <tp:taxon-name-part taxon-name-part-type="species" reg="kiesenwetteri">kiesenwetteri</tp:taxon-name-part></tp:taxon-name></italic> (Roger), <italic><tp:taxon-name><tp:taxon-name-part taxon-name-part-type="genus" reg="Camponotus">C.</tp:taxon-name-part> <tp:taxon-name-part taxon-name-part-type="species" reg="oertzeni">oertzeni</tp:taxon-name-part></tp:taxon-name></italic> Forel, <italic><tp:taxon-name><tp:taxon-name-part taxon-name-part-type="genus" reg="Crematogaster">Crematogaster</tp:taxon-name-part> <tp:taxon-name-part taxon-name-part-type="species" reg="sordidula">sordidula</tp:taxon-name-part></tp:taxon-name></italic> (Nylander), <italic><tp:taxon-name><tp:taxon-name-part taxon-name-part-type="genus" reg="Lepisiota">Lepisiota</tp:taxon-name-part> <tp:taxon-name-part taxon-name-part-type="species" reg="melas">melas</tp:taxon-name-part></tp:taxon-name></italic> (Emery), <italic><tp:taxon-name><tp:taxon-name-part taxon-name-part-type="genus" reg="Messor">Messor</tp:taxon-name-part> <tp:taxon-name-part taxon-name-part-type="species" reg="wasmanni">wasmanni</tp:taxon-name-part></tp:taxon-name></italic> Krausse, <tp:taxon-name><tp:taxon-name-part taxon-name-part-type="genus" reg="Pheidole">Pheidole</tp:taxon-name-part> <tp:taxon-name-part taxon-name-part-type="uncertainty-rank">cf.</tp:taxon-name-part> <tp:taxon-name-part taxon-name-part-type="species" reg="pallidula">pallidula</tp:taxon-name-part></tp:taxon-name>, <italic><tp:taxon-name><tp:taxon-name-part taxon-name-part-type="genus" reg="Plagiolepis">Plagiolepis</tp:taxon-name-part> <tp:taxon-name-part taxon-name-part-type="species" reg="pygmaea">pygmaea</tp:taxon-name-part></tp:taxon-name></italic> (Latreille), <italic><tp:taxon-name><tp:taxon-name-part taxon-name-part-type="genus" reg="Temnothorax">Temnothorax</tp:taxon-name-part> <tp:taxon-name-part taxon-name-part-type="species" reg="exilis">exilis</tp:taxon-name-part></tp:taxon-name></italic> (Emery), <italic><tp:taxon-name><tp:taxon-name-part taxon-name-part-type="genus" reg="Temnothorax">T.</tp:taxon-name-part> <tp:taxon-name-part taxon-name-part-type="species" reg="rogeri">rogeri</tp:taxon-name-part></tp:taxon-name></italic> Emery, <tp:taxon-name><tp:taxon-name-part taxon-name-part-type="genus" reg="Temnothorax">T.</tp:taxon-name-part> <tp:taxon-name-part taxon-name-part-type="uncertainty-rank">cf.</tp:taxon-name-part> <tp:taxon-name-part taxon-name-part-type="species" reg="tergestinus">tergestinus</tp:taxon-name-part></tp:taxon-name>, <italic><tp:taxon-name><tp:taxon-name-part taxon-name-part-type="genus" reg="Tetramorium">Tetramorium</tp:taxon-name-part> <tp:taxon-name-part taxon-name-part-type="species" reg="diomedeum">diomedeum</tp:taxon-name-part></tp:taxon-name></italic> Emery, <italic><tp:taxon-name><tp:taxon-name-part taxon-name-part-type="genus" reg="Tetramorium">T.</tp:taxon-name-part> <tp:taxon-name-part taxon-name-part-type="species" reg="kephalosi">kephalosi</tp:taxon-name-part></tp:taxon-name></italic> Salata &amp; Borowiec; <bold>1.4 km E of Ano Volimes</bold>: <italic><tp:taxon-name><tp:taxon-name-part taxon-name-part-type="genus" reg="Aphaenogaster">Aphaenogaster</tp:taxon-name-part> <tp:taxon-name-part taxon-name-part-type="species" reg="balcanica">balcanica</tp:taxon-name-part></tp:taxon-name></italic> (Emery), <tp:taxon-name><tp:taxon-name-part taxon-name-part-type="genus" reg="Aphaenogaster">A.</tp:taxon-name-part> <tp:taxon-name-part taxon-name-part-type="uncertainty-rank">cf.</tp:taxon-name-part> <tp:taxon-name-part taxon-name-part-type="species" reg="epirotes">epirotes</tp:taxon-name-part></tp:taxon-name>, <italic><tp:taxon-name><tp:taxon-name-part taxon-name-part-type="genus" reg="Aphaenogaster">A.</tp:taxon-name-part> <tp:taxon-name-part taxon-name-part-type="species" reg="muelleriana">muelleriana</tp:taxon-name-part></tp:taxon-name></italic> Wolf, <italic><tp:taxon-name><tp:taxon-name-part taxon-name-part-type="genus" reg="Camponotus">Camponotus</tp:taxon-name-part> <tp:taxon-name-part taxon-name-part-type="species" reg="dalmaticus">dalmaticus</tp:taxon-name-part></tp:taxon-name></italic> (Nylander), <italic><tp:taxon-name><tp:taxon-name-part taxon-name-part-type="genus" reg="Crematogaster">Crematogaster</tp:taxon-name-part> <tp:taxon-name-part taxon-name-part-type="species" reg="schmidti">schmidti</tp:taxon-name-part></tp:taxon-name></italic> (Mayr), <italic><tp:taxon-name><tp:taxon-name-part taxon-name-part-type="genus" reg="Lepisiota">Lepisiota</tp:taxon-name-part> <tp:taxon-name-part taxon-name-part-type="species" reg="frauenfeldi">frauenfeldi</tp:taxon-name-part></tp:taxon-name></italic> (Mayr), <italic><tp:taxon-name><tp:taxon-name-part taxon-name-part-type="genus" reg="Messor">Messor</tp:taxon-name-part> <tp:taxon-name-part taxon-name-part-type="species" reg="wasmanni">wasmanni</tp:taxon-name-part></tp:taxon-name></italic> Krausse, <tp:taxon-name><tp:taxon-name-part taxon-name-part-type="genus" reg="Pheidole">Pheidole</tp:taxon-name-part> <tp:taxon-name-part taxon-name-part-type="uncertainty-rank">cf.</tp:taxon-name-part> <tp:taxon-name-part taxon-name-part-type="species" reg="pallidula">pallidula</tp:taxon-name-part></tp:taxon-name>, <italic><tp:taxon-name><tp:taxon-name-part taxon-name-part-type="genus" reg="Plagiolepis">Plagiolepis</tp:taxon-name-part> <tp:taxon-name-part taxon-name-part-type="species" reg="pygmaea">pygmaea</tp:taxon-name-part></tp:taxon-name></italic> (Latreille), <italic><tp:taxon-name><tp:taxon-name-part taxon-name-part-type="genus" reg="Prenolepis">Prenolepis</tp:taxon-name-part> <tp:taxon-name-part taxon-name-part-type="species" reg="nitens">nitens</tp:taxon-name-part></tp:taxon-name></italic> (Mayr), <italic><tp:taxon-name><tp:taxon-name-part taxon-name-part-type="genus" reg="Temnothorax">Temnothorax</tp:taxon-name-part> <tp:taxon-name-part taxon-name-part-type="species" reg="bulgaricus">bulgaricus</tp:taxon-name-part></tp:taxon-name></italic> (Forel), <tp:taxon-name><tp:taxon-name-part taxon-name-part-type="genus" reg="Temnothorax">T.</tp:taxon-name-part> <tp:taxon-name-part taxon-name-part-type="uncertainty-rank">cf.</tp:taxon-name-part> <tp:taxon-name-part taxon-name-part-type="species" reg="tergestinus">tergestinus</tp:taxon-name-part></tp:taxon-name>, <italic><tp:taxon-name><tp:taxon-name-part taxon-name-part-type="genus" reg="Tetramorium">Tetramorium</tp:taxon-name-part> <tp:taxon-name-part taxon-name-part-type="species" reg="kephalosi">kephalosi</tp:taxon-name-part></tp:taxon-name></italic> Salata &amp; Borowiec; <bold>1.5 km N of Exo Chora</bold>: <tp:taxon-name><tp:taxon-name-part taxon-name-part-type="genus" reg="Aphaenogaster">Aphaenogaster</tp:taxon-name-part> <tp:taxon-name-part taxon-name-part-type="uncertainty-rank">cf.</tp:taxon-name-part> <tp:taxon-name-part taxon-name-part-type="species" reg="epirotes">epirotes</tp:taxon-name-part></tp:taxon-name>, <italic><tp:taxon-name><tp:taxon-name-part taxon-name-part-type="genus" reg="Camponotus">Camponotus</tp:taxon-name-part> <tp:taxon-name-part taxon-name-part-type="species" reg="dalmaticus">dalmaticus</tp:taxon-name-part></tp:taxon-name></italic> (Nylander), <italic><tp:taxon-name><tp:taxon-name-part taxon-name-part-type="genus" reg="Camponotus">C.</tp:taxon-name-part> <tp:taxon-name-part taxon-name-part-type="species" reg="kiesenwetteri">kiesenwetteri</tp:taxon-name-part></tp:taxon-name></italic> (Roger), <italic><tp:taxon-name><tp:taxon-name-part taxon-name-part-type="genus" reg="Camponotus">C.</tp:taxon-name-part> <tp:taxon-name-part taxon-name-part-type="species" reg="lateralis">lateralis</tp:taxon-name-part></tp:taxon-name></italic> (Olivier), <italic><tp:taxon-name><tp:taxon-name-part taxon-name-part-type="genus" reg="Camponotus">C.</tp:taxon-name-part> <tp:taxon-name-part taxon-name-part-type="species" reg="oertzeni">oertzeni</tp:taxon-name-part></tp:taxon-name></italic> Forel, <italic><tp:taxon-name><tp:taxon-name-part taxon-name-part-type="genus" reg="Crematogaster">Crematogaster</tp:taxon-name-part> <tp:taxon-name-part taxon-name-part-type="species" reg="schmidti">schmidti</tp:taxon-name-part></tp:taxon-name></italic> (Mayr), <italic><tp:taxon-name><tp:taxon-name-part taxon-name-part-type="genus" reg="Lepisiota">Lepisiota</tp:taxon-name-part> <tp:taxon-name-part taxon-name-part-type="species" reg="frauenfeldi">frauenfeldi</tp:taxon-name-part></tp:taxon-name></italic> (Mayr), <italic><tp:taxon-name><tp:taxon-name-part taxon-name-part-type="genus" reg="Messor">Messor</tp:taxon-name-part> <tp:taxon-name-part taxon-name-part-type="species" reg="wasmanni">wasmanni</tp:taxon-name-part></tp:taxon-name></italic> Krausse, <italic><tp:taxon-name><tp:taxon-name-part taxon-name-part-type="genus" reg="Plagiolepis">Plagiolepis</tp:taxon-name-part> <tp:taxon-name-part taxon-name-part-type="species" reg="pygmaea">pygmaea</tp:taxon-name-part></tp:taxon-name></italic> (Latreille), <italic><tp:taxon-name><tp:taxon-name-part taxon-name-part-type="genus" reg="Temnothorax">Temnothorax</tp:taxon-name-part> <tp:taxon-name-part taxon-name-part-type="species" reg="bulgaricus">bulgaricus</tp:taxon-name-part></tp:taxon-name></italic> (Forel), <tp:taxon-name><tp:taxon-name-part taxon-name-part-type="genus" reg="Temnothorax">T.</tp:taxon-name-part> <tp:taxon-name-part taxon-name-part-type="uncertainty-rank">cf.</tp:taxon-name-part> <tp:taxon-name-part taxon-name-part-type="species" reg="tergestinus">tergestinus</tp:taxon-name-part></tp:taxon-name>, <italic><tp:taxon-name><tp:taxon-name-part taxon-name-part-type="genus" reg="Tetramorium">Tetramorium</tp:taxon-name-part> <tp:taxon-name-part taxon-name-part-type="species" reg="kephalosi">kephalosi</tp:taxon-name-part></tp:taxon-name></italic> Salata &amp; Borowiec; <bold>1.7 km NE of Ano Volimes</bold>: <italic><tp:taxon-name><tp:taxon-name-part taxon-name-part-type="genus" reg="Camponotus">Camponotus</tp:taxon-name-part> <tp:taxon-name-part taxon-name-part-type="species" reg="aethiops">aethiops</tp:taxon-name-part></tp:taxon-name></italic> (Latreille), <italic><tp:taxon-name><tp:taxon-name-part taxon-name-part-type="genus" reg="Camponotus">C.</tp:taxon-name-part> <tp:taxon-name-part taxon-name-part-type="species" reg="dalmaticus">dalmaticus</tp:taxon-name-part></tp:taxon-name></italic> (Nylander), <italic><tp:taxon-name><tp:taxon-name-part taxon-name-part-type="genus" reg="Camponotus">C.</tp:taxon-name-part> <tp:taxon-name-part taxon-name-part-type="species" reg="gestroi">gestroi</tp:taxon-name-part></tp:taxon-name></italic> Emery, <italic><tp:taxon-name><tp:taxon-name-part taxon-name-part-type="genus" reg="Camponotus">C.</tp:taxon-name-part> <tp:taxon-name-part taxon-name-part-type="species" reg="kiesenwetteri">kiesenwetteri</tp:taxon-name-part></tp:taxon-name></italic> (Roger), <italic><tp:taxon-name><tp:taxon-name-part taxon-name-part-type="genus" reg="Camponotus">C.</tp:taxon-name-part> <tp:taxon-name-part taxon-name-part-type="species" reg="lateralis">lateralis</tp:taxon-name-part></tp:taxon-name></italic> (Olivier), <italic><tp:taxon-name><tp:taxon-name-part taxon-name-part-type="genus" reg="Crematogaster">Crematogaster</tp:taxon-name-part> <tp:taxon-name-part taxon-name-part-type="species" reg="schmidti">schmidti</tp:taxon-name-part></tp:taxon-name></italic> (Mayr), <italic><tp:taxon-name><tp:taxon-name-part taxon-name-part-type="genus" reg="Crematogaster">C.</tp:taxon-name-part> <tp:taxon-name-part taxon-name-part-type="species" reg="sordidula">sordidula</tp:taxon-name-part></tp:taxon-name></italic> (Nylander), <tp:taxon-name><tp:taxon-name-part taxon-name-part-type="genus" reg="Pheidole">Pheidole</tp:taxon-name-part> <tp:taxon-name-part taxon-name-part-type="uncertainty-rank">cf.</tp:taxon-name-part> <tp:taxon-name-part taxon-name-part-type="species" reg="pallidula">pallidula</tp:taxon-name-part></tp:taxon-name>, <tp:taxon-name><tp:taxon-name-part taxon-name-part-type="genus" reg="Temnothorax">Temnothorax</tp:taxon-name-part> <tp:taxon-name-part taxon-name-part-type="uncertainty-rank">cf.</tp:taxon-name-part> <tp:taxon-name-part taxon-name-part-type="species" reg="tergestinus">tergestinus</tp:taxon-name-part></tp:taxon-name>; <bold>1.8 km SW of Volimes</bold>: <italic><tp:taxon-name><tp:taxon-name-part taxon-name-part-type="genus" reg="Aphaenogaster">Aphaenogaster</tp:taxon-name-part> <tp:taxon-name-part taxon-name-part-type="species" reg="balcanica">balcanica</tp:taxon-name-part></tp:taxon-name></italic> (Emery), <italic><tp:taxon-name><tp:taxon-name-part taxon-name-part-type="genus" reg="Camponotus">Camponotus</tp:taxon-name-part> <tp:taxon-name-part taxon-name-part-type="species" reg="aethiops">aethiops</tp:taxon-name-part></tp:taxon-name></italic> (Latreille), <italic><tp:taxon-name><tp:taxon-name-part taxon-name-part-type="genus" reg="Camponotus">C.</tp:taxon-name-part> <tp:taxon-name-part taxon-name-part-type="species" reg="dalmaticus">dalmaticus</tp:taxon-name-part></tp:taxon-name></italic> (Nylander), <italic><tp:taxon-name><tp:taxon-name-part taxon-name-part-type="genus" reg="Camponotus">C.</tp:taxon-name-part> <tp:taxon-name-part taxon-name-part-type="species" reg="kiesenwetteri">kiesenwetteri</tp:taxon-name-part></tp:taxon-name></italic> (Roger), <italic><tp:taxon-name><tp:taxon-name-part taxon-name-part-type="genus" reg="Crematogaster">Crematogaster</tp:taxon-name-part> <tp:taxon-name-part taxon-name-part-type="species" reg="schmidti">schmidti</tp:taxon-name-part></tp:taxon-name></italic> (Mayr), <italic><tp:taxon-name><tp:taxon-name-part taxon-name-part-type="genus" reg="Crematogaster">C.</tp:taxon-name-part> <tp:taxon-name-part taxon-name-part-type="species" reg="sordidula">sordidula</tp:taxon-name-part></tp:taxon-name></italic> (Nylander), <italic><tp:taxon-name><tp:taxon-name-part taxon-name-part-type="genus" reg="Plagiolepis">Plagiolepis</tp:taxon-name-part> <tp:taxon-name-part taxon-name-part-type="species" reg="pygmaea">pygmaea</tp:taxon-name-part></tp:taxon-name></italic> (Latreille), <tp:taxon-name><tp:taxon-name-part taxon-name-part-type="genus" reg="Temnothorax">Temnothorax</tp:taxon-name-part> <tp:taxon-name-part taxon-name-part-type="uncertainty-rank">cf.</tp:taxon-name-part> <tp:taxon-name-part taxon-name-part-type="species" reg="tergestinus">tergestinus</tp:taxon-name-part></tp:taxon-name>; <bold>1.9 km W of Maries</bold>: <italic><tp:taxon-name><tp:taxon-name-part taxon-name-part-type="genus" reg="Aphaenogaster">Aphaenogaster</tp:taxon-name-part> <tp:taxon-name-part taxon-name-part-type="species" reg="balcanica">balcanica</tp:taxon-name-part></tp:taxon-name></italic> (Emery), <tp:taxon-name><tp:taxon-name-part taxon-name-part-type="genus" reg="Aphaenogaster">A.</tp:taxon-name-part> <tp:taxon-name-part taxon-name-part-type="uncertainty-rank">cf.</tp:taxon-name-part> <tp:taxon-name-part taxon-name-part-type="species" reg="epirotes">epirotes</tp:taxon-name-part></tp:taxon-name>, <italic><tp:taxon-name><tp:taxon-name-part taxon-name-part-type="genus" reg="Camponotus">Camponotus</tp:taxon-name-part> <tp:taxon-name-part taxon-name-part-type="species" reg="aethiops">aethiops</tp:taxon-name-part></tp:taxon-name></italic> (Latreille), <italic><tp:taxon-name><tp:taxon-name-part taxon-name-part-type="genus" reg="Camponotus">C.</tp:taxon-name-part> <tp:taxon-name-part taxon-name-part-type="species" reg="dalmaticus">dalmaticus</tp:taxon-name-part></tp:taxon-name></italic> (Nylander), <italic><tp:taxon-name><tp:taxon-name-part taxon-name-part-type="genus" reg="Camponotus">C.</tp:taxon-name-part> <tp:taxon-name-part taxon-name-part-type="species" reg="kiesenwetteri">kiesenwetteri</tp:taxon-name-part></tp:taxon-name></italic> (Roger), <italic><tp:taxon-name><tp:taxon-name-part taxon-name-part-type="genus" reg="Crematogaster">Crematogaster</tp:taxon-name-part> <tp:taxon-name-part taxon-name-part-type="species" reg="sordidula">sordidula</tp:taxon-name-part></tp:taxon-name></italic> (Nylander), <italic><tp:taxon-name><tp:taxon-name-part taxon-name-part-type="genus" reg="Lepisiota">Lepisiota</tp:taxon-name-part> <tp:taxon-name-part taxon-name-part-type="species" reg="melas">melas</tp:taxon-name-part></tp:taxon-name></italic> (Emery), <italic><tp:taxon-name><tp:taxon-name-part taxon-name-part-type="genus" reg="Messor">Messor</tp:taxon-name-part> <tp:taxon-name-part taxon-name-part-type="species" reg="wasmanni">wasmanni</tp:taxon-name-part></tp:taxon-name></italic> Krausse, <tp:taxon-name><tp:taxon-name-part taxon-name-part-type="genus" reg="Pheidole">Pheidole</tp:taxon-name-part> <tp:taxon-name-part taxon-name-part-type="uncertainty-rank">cf.</tp:taxon-name-part> <tp:taxon-name-part taxon-name-part-type="species" reg="pallidula">pallidula</tp:taxon-name-part></tp:taxon-name>, <italic><tp:taxon-name><tp:taxon-name-part taxon-name-part-type="genus" reg="Plagiolepis">Plagiolepis</tp:taxon-name-part> <tp:taxon-name-part taxon-name-part-type="species" reg="pygmaea">pygmaea</tp:taxon-name-part></tp:taxon-name></italic> (Latreille), <tp:taxon-name><tp:taxon-name-part taxon-name-part-type="genus" reg="Temnothorax">Temnothorax</tp:taxon-name-part> <tp:taxon-name-part taxon-name-part-type="uncertainty-rank">cf.</tp:taxon-name-part> <tp:taxon-name-part taxon-name-part-type="species" reg="tergestinus">tergestinus</tp:taxon-name-part></tp:taxon-name>; <bold>2.5 km NE of Maries</bold>: <italic><tp:taxon-name><tp:taxon-name-part taxon-name-part-type="genus" reg="Aphaenogaster">Aphaenogaster</tp:taxon-name-part> <tp:taxon-name-part taxon-name-part-type="species" reg="balcanica">balcanica</tp:taxon-name-part></tp:taxon-name></italic> (Emery), <tp:taxon-name><tp:taxon-name-part taxon-name-part-type="genus" reg="Aphaenogaster">A.</tp:taxon-name-part> <tp:taxon-name-part taxon-name-part-type="uncertainty-rank">cf.</tp:taxon-name-part> <tp:taxon-name-part taxon-name-part-type="species" reg="epirotes">epirotes</tp:taxon-name-part></tp:taxon-name>, <italic><tp:taxon-name><tp:taxon-name-part taxon-name-part-type="genus" reg="Aphaenogaster">A.</tp:taxon-name-part> <tp:taxon-name-part taxon-name-part-type="species" reg="subterraneoides">subterraneoides</tp:taxon-name-part></tp:taxon-name></italic> Emery, <italic><tp:taxon-name><tp:taxon-name-part taxon-name-part-type="genus" reg="Bothriomyrmex">Bothriomyrmex</tp:taxon-name-part> <tp:taxon-name-part taxon-name-part-type="species" reg="communista">communista</tp:taxon-name-part></tp:taxon-name></italic> Santschi, <italic><tp:taxon-name><tp:taxon-name-part taxon-name-part-type="genus" reg="Camponotus">Camponotus</tp:taxon-name-part> <tp:taxon-name-part taxon-name-part-type="species" reg="aethiops">aethiops</tp:taxon-name-part></tp:taxon-name></italic> (Latreille), <italic><tp:taxon-name><tp:taxon-name-part taxon-name-part-type="genus" reg="Camponotus">C.</tp:taxon-name-part> <tp:taxon-name-part taxon-name-part-type="species" reg="dalmaticus">dalmaticus</tp:taxon-name-part></tp:taxon-name></italic> (Nylander), <italic><tp:taxon-name><tp:taxon-name-part taxon-name-part-type="genus" reg="Camponotus">C.</tp:taxon-name-part> <tp:taxon-name-part taxon-name-part-type="species" reg="kiesenwetteri">kiesenwetteri</tp:taxon-name-part></tp:taxon-name></italic> (Roger), <italic><tp:taxon-name><tp:taxon-name-part taxon-name-part-type="genus" reg="Crematogaster">Crematogaster</tp:taxon-name-part> <tp:taxon-name-part taxon-name-part-type="species" reg="schmidti">schmidti</tp:taxon-name-part></tp:taxon-name></italic> (Mayr), <italic><tp:taxon-name><tp:taxon-name-part taxon-name-part-type="genus" reg="Crematogaster">C.</tp:taxon-name-part> <tp:taxon-name-part taxon-name-part-type="species" reg="sordidula">sordidula</tp:taxon-name-part></tp:taxon-name></italic> (Nylander), <italic><tp:taxon-name><tp:taxon-name-part taxon-name-part-type="genus" reg="Plagiolepis">Plagiolepis</tp:taxon-name-part> <tp:taxon-name-part taxon-name-part-type="species" reg="pygmaea">pygmaea</tp:taxon-name-part></tp:taxon-name></italic> (Latreille), <italic><tp:taxon-name><tp:taxon-name-part taxon-name-part-type="genus" reg="Temnothorax">Temnothorax</tp:taxon-name-part> <tp:taxon-name-part taxon-name-part-type="species" reg="rogeri">rogeri</tp:taxon-name-part></tp:taxon-name></italic> Emery, <italic><tp:taxon-name><tp:taxon-name-part taxon-name-part-type="genus" reg="Tetramorium">Tetramorium</tp:taxon-name-part> <tp:taxon-name-part taxon-name-part-type="species" reg="kephalosi">kephalosi</tp:taxon-name-part></tp:taxon-name></italic> Salata &amp; Borowiec; <bold>3.9 km NE of Maries</bold>: <italic><tp:taxon-name><tp:taxon-name-part taxon-name-part-type="genus" reg="Camponotus">Camponotus</tp:taxon-name-part> <tp:taxon-name-part taxon-name-part-type="species" reg="aethiops">aethiops</tp:taxon-name-part></tp:taxon-name></italic> (Latreille), <italic><tp:taxon-name><tp:taxon-name-part taxon-name-part-type="genus" reg="Camponotus">C.</tp:taxon-name-part> <tp:taxon-name-part taxon-name-part-type="species" reg="dalmaticus">dalmaticus</tp:taxon-name-part></tp:taxon-name></italic> (Nylander), <italic><tp:taxon-name><tp:taxon-name-part taxon-name-part-type="genus" reg="Crematogaster">Crematogaster</tp:taxon-name-part> <tp:taxon-name-part taxon-name-part-type="species" reg="schmidti">schmidti</tp:taxon-name-part></tp:taxon-name></italic> (Mayr), <italic><tp:taxon-name><tp:taxon-name-part taxon-name-part-type="genus" reg="Prenolepis">Prenolepis</tp:taxon-name-part> <tp:taxon-name-part taxon-name-part-type="species" reg="nitens">nitens</tp:taxon-name-part></tp:taxon-name></italic> (Mayr), <tp:taxon-name><tp:taxon-name-part taxon-name-part-type="genus" reg="Temnothorax">Temnothorax</tp:taxon-name-part> <tp:taxon-name-part taxon-name-part-type="uncertainty-rank">cf.</tp:taxon-name-part> <tp:taxon-name-part taxon-name-part-type="species" reg="tergestinus">tergestinus</tp:taxon-name-part></tp:taxon-name>, <italic><tp:taxon-name><tp:taxon-name-part taxon-name-part-type="genus" reg="Tetramorium">Tetramorium</tp:taxon-name-part> <tp:taxon-name-part taxon-name-part-type="species" reg="diomedeum">diomedeum</tp:taxon-name-part></tp:taxon-name></italic> Mayr; <bold>470 m NE of Orthonies</bold>: <italic><tp:taxon-name><tp:taxon-name-part taxon-name-part-type="genus" reg="Aphaenogaster">Aphaenogaster</tp:taxon-name-part> <tp:taxon-name-part taxon-name-part-type="species" reg="balcanica">balcanica</tp:taxon-name-part></tp:taxon-name></italic> (Emery), <italic><tp:taxon-name><tp:taxon-name-part taxon-name-part-type="genus" reg="Camponotus">Camponotus</tp:taxon-name-part> <tp:taxon-name-part taxon-name-part-type="species" reg="aethiops">aethiops</tp:taxon-name-part></tp:taxon-name></italic> (Latreille), <italic><tp:taxon-name><tp:taxon-name-part taxon-name-part-type="genus" reg="Camponotus">C.</tp:taxon-name-part> <tp:taxon-name-part taxon-name-part-type="species" reg="dalmaticus">dalmaticus</tp:taxon-name-part></tp:taxon-name></italic> (Nylander), <italic><tp:taxon-name><tp:taxon-name-part taxon-name-part-type="genus" reg="Camponotus">C.</tp:taxon-name-part> <tp:taxon-name-part taxon-name-part-type="species" reg="kiesenwetteri">kiesenwetteri</tp:taxon-name-part></tp:taxon-name></italic> (Roger), <italic><tp:taxon-name><tp:taxon-name-part taxon-name-part-type="genus" reg="Crematogaster">Crematogaster</tp:taxon-name-part> <tp:taxon-name-part taxon-name-part-type="species" reg="schmidti">schmidti</tp:taxon-name-part></tp:taxon-name></italic> (Mayr), <italic><tp:taxon-name><tp:taxon-name-part taxon-name-part-type="genus" reg="Crematogaster">C.</tp:taxon-name-part> <tp:taxon-name-part taxon-name-part-type="species" reg="sordidula">sordidula</tp:taxon-name-part></tp:taxon-name></italic> (Nylander), <italic><tp:taxon-name><tp:taxon-name-part taxon-name-part-type="genus" reg="Lepisiota">Lepisiota</tp:taxon-name-part> <tp:taxon-name-part taxon-name-part-type="species" reg="melas">melas</tp:taxon-name-part></tp:taxon-name></italic> (Emery), <italic><tp:taxon-name><tp:taxon-name-part taxon-name-part-type="genus" reg="Plagiolepis">Plagiolepis</tp:taxon-name-part> <tp:taxon-name-part taxon-name-part-type="species" reg="pygmaea">pygmaea</tp:taxon-name-part></tp:taxon-name></italic> (Latreille), <italic><tp:taxon-name><tp:taxon-name-part taxon-name-part-type="genus" reg="Temnothorax">Temnothorax</tp:taxon-name-part> <tp:taxon-name-part taxon-name-part-type="species" reg="bulgaricus">bulgaricus</tp:taxon-name-part></tp:taxon-name></italic> (Forel), <italic><tp:taxon-name><tp:taxon-name-part taxon-name-part-type="genus" reg="Temnothorax">T.</tp:taxon-name-part> <tp:taxon-name-part taxon-name-part-type="species" reg="exilis">exilis</tp:taxon-name-part></tp:taxon-name></italic> (Emery), <tp:taxon-name><tp:taxon-name-part taxon-name-part-type="genus" reg="Temnothorax">Temnothorax</tp:taxon-name-part> <tp:taxon-name-part taxon-name-part-type="uncertainty-rank">cf.</tp:taxon-name-part> <tp:taxon-name-part taxon-name-part-type="species" reg="tergestinus">tergestinus</tp:taxon-name-part></tp:taxon-name>; <bold>500 m S of Apelati</bold>: <italic><tp:taxon-name><tp:taxon-name-part taxon-name-part-type="genus" reg="Aphaenogaster">Aphaenogaster</tp:taxon-name-part> <tp:taxon-name-part taxon-name-part-type="species" reg="balcanica">balcanica</tp:taxon-name-part></tp:taxon-name></italic> (Emery), <italic><tp:taxon-name><tp:taxon-name-part taxon-name-part-type="genus" reg="Camponotus">Camponotus</tp:taxon-name-part> <tp:taxon-name-part taxon-name-part-type="species" reg="dalmaticus">dalmaticus</tp:taxon-name-part></tp:taxon-name></italic> (Nylander), <italic><tp:taxon-name><tp:taxon-name-part taxon-name-part-type="genus" reg="Camponotus">C.</tp:taxon-name-part> <tp:taxon-name-part taxon-name-part-type="species" reg="lateralis">lateralis</tp:taxon-name-part></tp:taxon-name></italic> (Olivier), <italic><tp:taxon-name><tp:taxon-name-part taxon-name-part-type="genus" reg="Crematogaster">Crematogaster</tp:taxon-name-part> <tp:taxon-name-part taxon-name-part-type="species" reg="ionia">ionia</tp:taxon-name-part></tp:taxon-name></italic> Forel, <italic><tp:taxon-name><tp:taxon-name-part taxon-name-part-type="genus" reg="Crematogaster">C.</tp:taxon-name-part> <tp:taxon-name-part taxon-name-part-type="species" reg="schmidti">schmidti</tp:taxon-name-part></tp:taxon-name></italic> (Mayr), <italic><tp:taxon-name><tp:taxon-name-part taxon-name-part-type="genus" reg="Messor">Messor</tp:taxon-name-part> <tp:taxon-name-part taxon-name-part-type="species" reg="wasmanni">wasmanni</tp:taxon-name-part></tp:taxon-name></italic> Krausse, <italic><tp:taxon-name><tp:taxon-name-part taxon-name-part-type="genus" reg="Myrmecina">Myrmecina</tp:taxon-name-part> <tp:taxon-name-part taxon-name-part-type="species" reg="graminicola">graminicola</tp:taxon-name-part></tp:taxon-name></italic> (Latreille), <italic><tp:taxon-name><tp:taxon-name-part taxon-name-part-type="genus" reg="Plagiolepis">Plagiolepis</tp:taxon-name-part> <tp:taxon-name-part taxon-name-part-type="species" reg="pygmaea">pygmaea</tp:taxon-name-part></tp:taxon-name></italic> (Latreille), <tp:taxon-name><tp:taxon-name-part taxon-name-part-type="genus" reg="Temnothorax">Temnothorax</tp:taxon-name-part> <tp:taxon-name-part taxon-name-part-type="uncertainty-rank">cf.</tp:taxon-name-part> <tp:taxon-name-part taxon-name-part-type="species" reg="tergestinus">tergestinus</tp:taxon-name-part></tp:taxon-name>; <bold>700 m SW of Koroni</bold>: <italic><tp:taxon-name><tp:taxon-name-part taxon-name-part-type="genus" reg="Camponotus">Camponotus</tp:taxon-name-part> <tp:taxon-name-part taxon-name-part-type="species" reg="aethiops">aethiops</tp:taxon-name-part></tp:taxon-name></italic> (Latreille), <italic><tp:taxon-name><tp:taxon-name-part taxon-name-part-type="genus" reg="Camponotus">C.</tp:taxon-name-part> <tp:taxon-name-part taxon-name-part-type="species" reg="kiesenwetteri">kiesenwetteri</tp:taxon-name-part></tp:taxon-name></italic> (Roger), <italic><tp:taxon-name><tp:taxon-name-part taxon-name-part-type="genus" reg="Camponotus">C.</tp:taxon-name-part> <tp:taxon-name-part taxon-name-part-type="species" reg="lateralis">lateralis</tp:taxon-name-part></tp:taxon-name></italic> (Olivier), <italic><tp:taxon-name><tp:taxon-name-part taxon-name-part-type="genus" reg="Lepisiota">Lepisiota</tp:taxon-name-part> <tp:taxon-name-part taxon-name-part-type="species" reg="melas">melas</tp:taxon-name-part></tp:taxon-name></italic> (Emery), <tp:taxon-name><tp:taxon-name-part taxon-name-part-type="genus" reg="Pheidole">Pheidole</tp:taxon-name-part> <tp:taxon-name-part taxon-name-part-type="uncertainty-rank">cf.</tp:taxon-name-part> <tp:taxon-name-part taxon-name-part-type="species" reg="pallidula">pallidula</tp:taxon-name-part></tp:taxon-name>, <italic><tp:taxon-name><tp:taxon-name-part taxon-name-part-type="genus" reg="Plagiolepis">Plagiolepis</tp:taxon-name-part> <tp:taxon-name-part taxon-name-part-type="species" reg="pygmaea">pygmaea</tp:taxon-name-part></tp:taxon-name></italic> (Latreille), <italic><tp:taxon-name><tp:taxon-name-part taxon-name-part-type="genus" reg="Temnothorax">Temnothorax</tp:taxon-name-part> <tp:taxon-name-part taxon-name-part-type="species" reg="exilis">exilis</tp:taxon-name-part></tp:taxon-name></italic> (Emery), <tp:taxon-name><tp:taxon-name-part taxon-name-part-type="genus" reg="Temnothorax">Temnothorax</tp:taxon-name-part> <tp:taxon-name-part taxon-name-part-type="uncertainty-rank">cf.</tp:taxon-name-part> <tp:taxon-name-part taxon-name-part-type="species" reg="tergestinus">tergestinus</tp:taxon-name-part></tp:taxon-name>; <bold>750 m S of Volimes</bold>: <italic><tp:taxon-name><tp:taxon-name-part taxon-name-part-type="genus" reg="Camponotus">Camponotus</tp:taxon-name-part> <tp:taxon-name-part taxon-name-part-type="species" reg="dalmaticus">dalmaticus</tp:taxon-name-part></tp:taxon-name></italic> (Nylander), <italic><tp:taxon-name><tp:taxon-name-part taxon-name-part-type="genus" reg="Camponotus">C.</tp:taxon-name-part> <tp:taxon-name-part taxon-name-part-type="species" reg="gestroi">gestroi</tp:taxon-name-part></tp:taxon-name></italic> Emery, <italic><tp:taxon-name><tp:taxon-name-part taxon-name-part-type="genus" reg="Camponotus">C.</tp:taxon-name-part> <tp:taxon-name-part taxon-name-part-type="species" reg="lateralis">lateralis</tp:taxon-name-part></tp:taxon-name></italic> (Olivier), <italic><tp:taxon-name><tp:taxon-name-part taxon-name-part-type="genus" reg="Crematogaster">Crematogaster</tp:taxon-name-part> <tp:taxon-name-part taxon-name-part-type="species" reg="schmidti">schmidti</tp:taxon-name-part></tp:taxon-name></italic> (Mayr), <italic><tp:taxon-name><tp:taxon-name-part taxon-name-part-type="genus" reg="Crematogaster">C.</tp:taxon-name-part> <tp:taxon-name-part taxon-name-part-type="species" reg="sordidula">sordidula</tp:taxon-name-part></tp:taxon-name></italic> (Nylander), <italic><tp:taxon-name><tp:taxon-name-part taxon-name-part-type="genus" reg="Messor">Messor</tp:taxon-name-part> <tp:taxon-name-part taxon-name-part-type="species" reg="wasmanni">wasmanni</tp:taxon-name-part></tp:taxon-name></italic> Krausse, <italic><tp:taxon-name><tp:taxon-name-part taxon-name-part-type="genus" reg="Plagiolepis">Plagiolepis</tp:taxon-name-part> <tp:taxon-name-part taxon-name-part-type="species" reg="pygmaea">pygmaea</tp:taxon-name-part></tp:taxon-name></italic> (Latreille), <italic><tp:taxon-name><tp:taxon-name-part taxon-name-part-type="genus" reg="Temnothorax">Temnothorax</tp:taxon-name-part> <tp:taxon-name-part taxon-name-part-type="species" reg="bulgaricus">bulgaricus</tp:taxon-name-part></tp:taxon-name></italic> (Forel), <italic><tp:taxon-name><tp:taxon-name-part taxon-name-part-type="genus" reg="Temnothorax">T.</tp:taxon-name-part> <tp:taxon-name-part taxon-name-part-type="species" reg="rogeri">rogeri</tp:taxon-name-part></tp:taxon-name></italic> Emery, <tp:taxon-name><tp:taxon-name-part taxon-name-part-type="genus" reg="Temnothorax">T.</tp:taxon-name-part> <tp:taxon-name-part taxon-name-part-type="uncertainty-rank">cf.</tp:taxon-name-part> <tp:taxon-name-part taxon-name-part-type="species" reg="tergestinus">tergestinus</tp:taxon-name-part></tp:taxon-name>; <bold>800 m SE of Xirokastello</bold>: <italic><tp:taxon-name><tp:taxon-name-part taxon-name-part-type="genus" reg="Camponotus">Camponotus</tp:taxon-name-part> <tp:taxon-name-part taxon-name-part-type="species" reg="dalmaticus">dalmaticus</tp:taxon-name-part></tp:taxon-name></italic> (Nylander), <italic><tp:taxon-name><tp:taxon-name-part taxon-name-part-type="genus" reg="Camponotus">C.</tp:taxon-name-part> <tp:taxon-name-part taxon-name-part-type="species" reg="kiesenwetteri">kiesenwetteri</tp:taxon-name-part></tp:taxon-name></italic> (Roger), <italic><tp:taxon-name><tp:taxon-name-part taxon-name-part-type="genus" reg="Camponotus">C.</tp:taxon-name-part> <tp:taxon-name-part taxon-name-part-type="species" reg="lateralis">lateralis</tp:taxon-name-part></tp:taxon-name></italic> (Olivier), <italic><tp:taxon-name><tp:taxon-name-part taxon-name-part-type="genus" reg="Camponotus">C.</tp:taxon-name-part> <tp:taxon-name-part taxon-name-part-type="species" reg="oertzeni">oertzeni</tp:taxon-name-part></tp:taxon-name></italic> Forel, <italic><tp:taxon-name><tp:taxon-name-part taxon-name-part-type="genus" reg="Colobopsis">Colobopsis</tp:taxon-name-part> <tp:taxon-name-part taxon-name-part-type="species" reg="truncata">truncata</tp:taxon-name-part></tp:taxon-name></italic> (Spinola), <italic><tp:taxon-name><tp:taxon-name-part taxon-name-part-type="genus" reg="Crematogaster">Crematogaster</tp:taxon-name-part> <tp:taxon-name-part taxon-name-part-type="species" reg="schmidti">schmidti</tp:taxon-name-part></tp:taxon-name></italic> (Mayr), <italic><tp:taxon-name><tp:taxon-name-part taxon-name-part-type="genus" reg="Lepisiota">Lepisiota</tp:taxon-name-part> <tp:taxon-name-part taxon-name-part-type="species" reg="melas">melas</tp:taxon-name-part></tp:taxon-name></italic> (Emery), <italic><tp:taxon-name><tp:taxon-name-part taxon-name-part-type="genus" reg="Messor">Messor</tp:taxon-name-part> <tp:taxon-name-part taxon-name-part-type="species" reg="wasmanni">wasmanni</tp:taxon-name-part></tp:taxon-name></italic> Krausse, <italic><tp:taxon-name><tp:taxon-name-part taxon-name-part-type="genus" reg="Plagiolepis">Plagiolepis</tp:taxon-name-part> <tp:taxon-name-part taxon-name-part-type="species" reg="pygmaea">pygmaea</tp:taxon-name-part></tp:taxon-name></italic> (Latreille), <italic><tp:taxon-name><tp:taxon-name-part taxon-name-part-type="genus" reg="Temnothorax">Temnothorax</tp:taxon-name-part> <tp:taxon-name-part taxon-name-part-type="species" reg="exilis">exilis</tp:taxon-name-part></tp:taxon-name></italic> (Emery), <tp:taxon-name><tp:taxon-name-part taxon-name-part-type="genus" reg="Temnothorax">T.</tp:taxon-name-part> <tp:taxon-name-part taxon-name-part-type="uncertainty-rank">cf.</tp:taxon-name-part> <tp:taxon-name-part taxon-name-part-type="species" reg="tergestinus">tergestinus</tp:taxon-name-part></tp:taxon-name>, <tp:taxon-name><tp:taxon-name-part taxon-name-part-type="genus" reg="Tetramorium">Tetramorium</tp:taxon-name-part> <tp:taxon-name-part taxon-name-part-type="uncertainty-rank">cf.</tp:taxon-name-part> <tp:taxon-name-part taxon-name-part-type="species" reg="punctatum">punctatum</tp:taxon-name-part></tp:taxon-name>; <bold>880 m S of Orthonies</bold>: <italic><tp:taxon-name><tp:taxon-name-part taxon-name-part-type="genus" reg="Aphaenogaster">Aphaenogaster</tp:taxon-name-part> <tp:taxon-name-part taxon-name-part-type="species" reg="balcanica">balcanica</tp:taxon-name-part></tp:taxon-name></italic> (Emery), <tp:taxon-name><tp:taxon-name-part taxon-name-part-type="genus" reg="Aphaenogaster">A.</tp:taxon-name-part> <tp:taxon-name-part taxon-name-part-type="uncertainty-rank">cf.</tp:taxon-name-part> <tp:taxon-name-part taxon-name-part-type="species" reg="epirotes">epirotes</tp:taxon-name-part></tp:taxon-name>, <italic><tp:taxon-name><tp:taxon-name-part taxon-name-part-type="genus" reg="Camponotus">Camponotus</tp:taxon-name-part> <tp:taxon-name-part taxon-name-part-type="species" reg="aethiops">aethiops</tp:taxon-name-part></tp:taxon-name></italic> (Latreille), <italic><tp:taxon-name><tp:taxon-name-part taxon-name-part-type="genus" reg="Camponotus">C.</tp:taxon-name-part> <tp:taxon-name-part taxon-name-part-type="species" reg="dalmaticus">dalmaticus</tp:taxon-name-part></tp:taxon-name></italic> (Nylander), <italic><tp:taxon-name><tp:taxon-name-part taxon-name-part-type="genus" reg="Camponotus">C.</tp:taxon-name-part> <tp:taxon-name-part taxon-name-part-type="species" reg="kiesenwetteri">kiesenwetteri</tp:taxon-name-part></tp:taxon-name></italic> (Roger), <italic><tp:taxon-name><tp:taxon-name-part taxon-name-part-type="genus" reg="Camponotus">C.</tp:taxon-name-part> <tp:taxon-name-part taxon-name-part-type="species" reg="lateralis">lateralis</tp:taxon-name-part></tp:taxon-name></italic> (Olivier), <italic><tp:taxon-name><tp:taxon-name-part taxon-name-part-type="genus" reg="Crematogaster">Crematogaster</tp:taxon-name-part> <tp:taxon-name-part taxon-name-part-type="species" reg="schmidti">schmidti</tp:taxon-name-part></tp:taxon-name></italic> (Mayr), <italic><tp:taxon-name><tp:taxon-name-part taxon-name-part-type="genus" reg="Lepisiota">Lepisiota</tp:taxon-name-part> <tp:taxon-name-part taxon-name-part-type="species" reg="frauenfeldi">frauenfeldi</tp:taxon-name-part></tp:taxon-name></italic> (Mayr), <italic><tp:taxon-name><tp:taxon-name-part taxon-name-part-type="genus" reg="Lepisiota">L.</tp:taxon-name-part> <tp:taxon-name-part taxon-name-part-type="species" reg="melas">melas</tp:taxon-name-part></tp:taxon-name></italic> (Emery), <tp:taxon-name><tp:taxon-name-part taxon-name-part-type="genus" reg="Pheidole">Pheidole</tp:taxon-name-part> <tp:taxon-name-part taxon-name-part-type="uncertainty-rank">cf.</tp:taxon-name-part> <tp:taxon-name-part taxon-name-part-type="species" reg="pallidula">pallidula</tp:taxon-name-part></tp:taxon-name>, <italic><tp:taxon-name><tp:taxon-name-part taxon-name-part-type="genus" reg="Plagiolepis">Plagiolepis</tp:taxon-name-part> <tp:taxon-name-part taxon-name-part-type="species" reg="pygmaea">pygmaea</tp:taxon-name-part></tp:taxon-name></italic> (Latreille), <italic><tp:taxon-name><tp:taxon-name-part taxon-name-part-type="genus" reg="Temnothorax">Temnothorax</tp:taxon-name-part> <tp:taxon-name-part taxon-name-part-type="species" reg="bulgaricus">bulgaricus</tp:taxon-name-part></tp:taxon-name></italic> (Forel), <italic><tp:taxon-name><tp:taxon-name-part taxon-name-part-type="genus" reg="Temnothorax">T.</tp:taxon-name-part> <tp:taxon-name-part taxon-name-part-type="species" reg="rogeri">rogeri</tp:taxon-name-part></tp:taxon-name></italic> Emery, <tp:taxon-name><tp:taxon-name-part taxon-name-part-type="genus" reg="Temnothorax">T.</tp:taxon-name-part> <tp:taxon-name-part taxon-name-part-type="uncertainty-rank">cf.</tp:taxon-name-part> <tp:taxon-name-part taxon-name-part-type="species" reg="tergestinus">tergestinus</tp:taxon-name-part></tp:taxon-name>; <bold>Ag. Georgiou monastery</bold>: <italic><tp:taxon-name><tp:taxon-name-part taxon-name-part-type="genus" reg="Camponotus">Camponotus</tp:taxon-name-part> <tp:taxon-name-part taxon-name-part-type="species" reg="aethiops">aethiops</tp:taxon-name-part></tp:taxon-name></italic> (Latreille), <italic><tp:taxon-name><tp:taxon-name-part taxon-name-part-type="genus" reg="Camponotus">C.</tp:taxon-name-part> <tp:taxon-name-part taxon-name-part-type="species" reg="dalmaticus">dalmaticus</tp:taxon-name-part></tp:taxon-name></italic> (Nylander), <italic><tp:taxon-name><tp:taxon-name-part taxon-name-part-type="genus" reg="Crematogaster">Crematogaster</tp:taxon-name-part> <tp:taxon-name-part taxon-name-part-type="species" reg="schmidti">schmidti</tp:taxon-name-part></tp:taxon-name></italic> (Mayr), <italic><tp:taxon-name><tp:taxon-name-part taxon-name-part-type="genus" reg="Plagiolepis">Plagiolepis</tp:taxon-name-part> <tp:taxon-name-part taxon-name-part-type="species" reg="pygmaea">pygmaea</tp:taxon-name-part></tp:taxon-name></italic> (Latreille); <bold>Ag. Joannis</bold>: <italic><tp:taxon-name><tp:taxon-name-part taxon-name-part-type="genus" reg="Camponotus">Camponotus</tp:taxon-name-part> <tp:taxon-name-part taxon-name-part-type="species" reg="aethiops">aethiops</tp:taxon-name-part></tp:taxon-name></italic> (Latreille), <italic><tp:taxon-name><tp:taxon-name-part taxon-name-part-type="genus" reg="Camponotus">C.</tp:taxon-name-part> <tp:taxon-name-part taxon-name-part-type="species" reg="kiesenwetteri">kiesenwetteri</tp:taxon-name-part></tp:taxon-name></italic> (Roger), <italic><tp:taxon-name><tp:taxon-name-part taxon-name-part-type="genus" reg="Camponotus">C.</tp:taxon-name-part> <tp:taxon-name-part taxon-name-part-type="species" reg="lateralis">lateralis</tp:taxon-name-part></tp:taxon-name></italic> (Olivier), <italic><tp:taxon-name><tp:taxon-name-part taxon-name-part-type="genus" reg="Crematogaster">Crematogaster</tp:taxon-name-part> <tp:taxon-name-part taxon-name-part-type="species" reg="schmidti">schmidti</tp:taxon-name-part></tp:taxon-name></italic> (Mayr), <italic><tp:taxon-name><tp:taxon-name-part taxon-name-part-type="genus" reg="Crematogaster">C.</tp:taxon-name-part> <tp:taxon-name-part taxon-name-part-type="species" reg="sordidula">sordidula</tp:taxon-name-part></tp:taxon-name></italic> (Nylander), <tp:taxon-name><tp:taxon-name-part taxon-name-part-type="genus" reg="Pheidole">Pheidole</tp:taxon-name-part> <tp:taxon-name-part taxon-name-part-type="uncertainty-rank">cf.</tp:taxon-name-part> <tp:taxon-name-part taxon-name-part-type="species" reg="pallidula">pallidula</tp:taxon-name-part></tp:taxon-name>, <tp:taxon-name><tp:taxon-name-part taxon-name-part-type="genus" reg="Solenopsis">Solenopsis</tp:taxon-name-part> <tp:taxon-name-part taxon-name-part-type="uncertainty-rank">cf.</tp:taxon-name-part> <tp:taxon-name-part taxon-name-part-type="species" reg="lusitanica">lusitanica</tp:taxon-name-part></tp:taxon-name>, <italic><tp:taxon-name><tp:taxon-name-part taxon-name-part-type="genus" reg="Temnothorax">Temnothorax</tp:taxon-name-part> <tp:taxon-name-part taxon-name-part-type="species" reg="graecus">graecus</tp:taxon-name-part></tp:taxon-name></italic> (Forel), <italic><tp:taxon-name><tp:taxon-name-part taxon-name-part-type="genus" reg="Temnothorax">T.</tp:taxon-name-part> <tp:taxon-name-part taxon-name-part-type="species" reg="rogeri">rogeri</tp:taxon-name-part></tp:taxon-name></italic> Emery, <tp:taxon-name><tp:taxon-name-part taxon-name-part-type="genus" reg="Temnothorax">T.</tp:taxon-name-part> <tp:taxon-name-part taxon-name-part-type="uncertainty-rank">cf.</tp:taxon-name-part> <tp:taxon-name-part taxon-name-part-type="species" reg="tergestinus">tergestinus</tp:taxon-name-part></tp:taxon-name>, <italic><tp:taxon-name><tp:taxon-name-part taxon-name-part-type="genus" reg="Tetramorium">Tetramorium</tp:taxon-name-part> <tp:taxon-name-part taxon-name-part-type="species" reg="kephalosi">kephalosi</tp:taxon-name-part></tp:taxon-name></italic> Salata &amp; Borowiec; <bold>Argassi</bold>: <italic><tp:taxon-name><tp:taxon-name-part taxon-name-part-type="genus" reg="Aphaenogaster">Aphaenogaster</tp:taxon-name-part> <tp:taxon-name-part taxon-name-part-type="species" reg="balcanica">balcanica</tp:taxon-name-part></tp:taxon-name></italic> (Emery), <italic><tp:taxon-name><tp:taxon-name-part taxon-name-part-type="genus" reg="Camponotus">Camponotus</tp:taxon-name-part> <tp:taxon-name-part taxon-name-part-type="species" reg="dalmaticus">dalmaticus</tp:taxon-name-part></tp:taxon-name></italic> (Nylander), <italic><tp:taxon-name><tp:taxon-name-part taxon-name-part-type="genus" reg="Camponotus">C.</tp:taxon-name-part> <tp:taxon-name-part taxon-name-part-type="species" reg="kiesenwetteri">kiesenwetteri</tp:taxon-name-part></tp:taxon-name></italic> (Roger), <italic><tp:taxon-name><tp:taxon-name-part taxon-name-part-type="genus" reg="Camponotus">C.</tp:taxon-name-part> <tp:taxon-name-part taxon-name-part-type="species" reg="oertzeni">oertzeni</tp:taxon-name-part></tp:taxon-name></italic> Forel, <italic><tp:taxon-name><tp:taxon-name-part taxon-name-part-type="genus" reg="Colobopsis">Colobopsis</tp:taxon-name-part> <tp:taxon-name-part taxon-name-part-type="species" reg="truncata">truncata</tp:taxon-name-part></tp:taxon-name></italic> (Spinola), <italic><tp:taxon-name><tp:taxon-name-part taxon-name-part-type="genus" reg="Crematogaster">Crematogaster</tp:taxon-name-part> <tp:taxon-name-part taxon-name-part-type="species" reg="schmidti">schmidti</tp:taxon-name-part></tp:taxon-name></italic> (Mayr), <italic><tp:taxon-name><tp:taxon-name-part taxon-name-part-type="genus" reg="Crematogaster">C.</tp:taxon-name-part> <tp:taxon-name-part taxon-name-part-type="species" reg="sordidula">sordidula</tp:taxon-name-part></tp:taxon-name></italic> (Nylander), <italic><tp:taxon-name><tp:taxon-name-part taxon-name-part-type="genus" reg="Lasius">Lasius</tp:taxon-name-part> <tp:taxon-name-part taxon-name-part-type="species" reg="alienus">alienus</tp:taxon-name-part></tp:taxon-name></italic> (Foerster), <italic><tp:taxon-name><tp:taxon-name-part taxon-name-part-type="genus" reg="Lepisiota">Lepisiota</tp:taxon-name-part> <tp:taxon-name-part taxon-name-part-type="species" reg="melas">melas</tp:taxon-name-part></tp:taxon-name></italic> (Emery), <italic><tp:taxon-name><tp:taxon-name-part taxon-name-part-type="genus" reg="Messor">Messor</tp:taxon-name-part> <tp:taxon-name-part taxon-name-part-type="species" reg="ibericus">ibericus</tp:taxon-name-part></tp:taxon-name></italic> Santschi, <italic><tp:taxon-name><tp:taxon-name-part taxon-name-part-type="genus" reg="Monomorium">Monomorium</tp:taxon-name-part> <tp:taxon-name-part taxon-name-part-type="species" reg="monomorium">monomorium</tp:taxon-name-part></tp:taxon-name></italic> Bolton, <italic><tp:taxon-name><tp:taxon-name-part taxon-name-part-type="genus" reg="Nylanderia">Nylanderia</tp:taxon-name-part> <tp:taxon-name-part taxon-name-part-type="species" reg="jaegerskioeldi">jaegerskioeldi</tp:taxon-name-part></tp:taxon-name></italic> (Mayr), <tp:taxon-name><tp:taxon-name-part taxon-name-part-type="genus" reg="Pheidole">Pheidole</tp:taxon-name-part> <tp:taxon-name-part taxon-name-part-type="uncertainty-rank">cf.</tp:taxon-name-part> <tp:taxon-name-part taxon-name-part-type="species" reg="pallidula">pallidula</tp:taxon-name-part></tp:taxon-name>, <italic><tp:taxon-name><tp:taxon-name-part taxon-name-part-type="genus" reg="Plagiolepis">Plagiolepis</tp:taxon-name-part> <tp:taxon-name-part taxon-name-part-type="species" reg="perperamus">perperamus</tp:taxon-name-part></tp:taxon-name></italic> Salata et al., <italic><tp:taxon-name><tp:taxon-name-part taxon-name-part-type="genus" reg="Plagiolepis">P.</tp:taxon-name-part> <tp:taxon-name-part taxon-name-part-type="species" reg="pygmaea">pygmaea</tp:taxon-name-part></tp:taxon-name></italic> (Latreille), <italic><tp:taxon-name><tp:taxon-name-part taxon-name-part-type="genus" reg="Tapinoma">Tapinoma</tp:taxon-name-part> <tp:taxon-name-part taxon-name-part-type="species" reg="erraticum">erraticum</tp:taxon-name-part></tp:taxon-name></italic> (Latreille), <italic><tp:taxon-name><tp:taxon-name-part taxon-name-part-type="genus" reg="Temnothorax">Temnothorax</tp:taxon-name-part> <tp:taxon-name-part taxon-name-part-type="species" reg="rogeri">rogeri</tp:taxon-name-part></tp:taxon-name></italic> Emery, <italic><tp:taxon-name><tp:taxon-name-part taxon-name-part-type="genus" reg="Tetramorium">Tetramorium</tp:taxon-name-part> <tp:taxon-name-part taxon-name-part-type="species" reg="immigrans">immigrans</tp:taxon-name-part></tp:taxon-name></italic> Santschi, <tp:taxon-name><tp:taxon-name-part taxon-name-part-type="genus" reg="Temnothorax">T.</tp:taxon-name-part> <tp:taxon-name-part taxon-name-part-type="uncertainty-rank">cf.</tp:taxon-name-part> <tp:taxon-name-part taxon-name-part-type="species" reg="punctatum">punctatum</tp:taxon-name-part></tp:taxon-name>; <bold>Livia Mts. loc. 1</bold>: <italic><tp:taxon-name><tp:taxon-name-part taxon-name-part-type="genus" reg="Aphaenogaster">Aphaenogaster</tp:taxon-name-part> <tp:taxon-name-part taxon-name-part-type="species" reg="balcanica">balcanica</tp:taxon-name-part></tp:taxon-name></italic> (Emery), <tp:taxon-name><tp:taxon-name-part taxon-name-part-type="genus" reg="Aphaenogaster">A.</tp:taxon-name-part> <tp:taxon-name-part taxon-name-part-type="uncertainty-rank">cf.</tp:taxon-name-part> <tp:taxon-name-part taxon-name-part-type="species" reg="epirotes">epirotes</tp:taxon-name-part></tp:taxon-name>, <italic><tp:taxon-name><tp:taxon-name-part taxon-name-part-type="genus" reg="Bothriomyrmex">Bothriomyrmex</tp:taxon-name-part> <tp:taxon-name-part taxon-name-part-type="species" reg="communista">communista</tp:taxon-name-part></tp:taxon-name></italic> Santschi, <italic><tp:taxon-name><tp:taxon-name-part taxon-name-part-type="genus" reg="Camponotus">Camponotus</tp:taxon-name-part> <tp:taxon-name-part taxon-name-part-type="species" reg="aethiops">aethiops</tp:taxon-name-part></tp:taxon-name></italic> (Latreille), <italic><tp:taxon-name><tp:taxon-name-part taxon-name-part-type="genus" reg="Camponotus">C.</tp:taxon-name-part> <tp:taxon-name-part taxon-name-part-type="species" reg="kiesenwetteri">kiesenwetteri</tp:taxon-name-part></tp:taxon-name></italic> (Roger), <italic><tp:taxon-name><tp:taxon-name-part taxon-name-part-type="genus" reg="Crematogaster">Crematogaster</tp:taxon-name-part> <tp:taxon-name-part taxon-name-part-type="species" reg="schmidti">schmidti</tp:taxon-name-part></tp:taxon-name></italic> (Mayr), <italic><tp:taxon-name><tp:taxon-name-part taxon-name-part-type="genus" reg="Crematogaster">C.</tp:taxon-name-part> <tp:taxon-name-part taxon-name-part-type="species" reg="sordidula">sordidula</tp:taxon-name-part></tp:taxon-name></italic> (Nylander), <italic><tp:taxon-name><tp:taxon-name-part taxon-name-part-type="genus" reg="Messor">Messor</tp:taxon-name-part> <tp:taxon-name-part taxon-name-part-type="species" reg="wasmanni">wasmanni</tp:taxon-name-part></tp:taxon-name></italic> Krausse, <italic><tp:taxon-name><tp:taxon-name-part taxon-name-part-type="genus" reg="Prenolepis">Prenolepis</tp:taxon-name-part> <tp:taxon-name-part taxon-name-part-type="species" reg="nitens">nitens</tp:taxon-name-part></tp:taxon-name></italic> (Mayr), <tp:taxon-name><tp:taxon-name-part taxon-name-part-type="genus" reg="Tetramorium">Tetramorium</tp:taxon-name-part> <tp:taxon-name-part taxon-name-part-type="uncertainty-rank">cf.</tp:taxon-name-part> <tp:taxon-name-part taxon-name-part-type="species" reg="punctatum">punctatum</tp:taxon-name-part></tp:taxon-name>; <bold>Vrachionas Mts.</bold>: <italic><tp:taxon-name><tp:taxon-name-part taxon-name-part-type="genus" reg="Aphaenogaster">Aphaenogaster</tp:taxon-name-part> <tp:taxon-name-part taxon-name-part-type="species" reg="balcanica">balcanica</tp:taxon-name-part></tp:taxon-name></italic> (Emery), <italic><tp:taxon-name><tp:taxon-name-part taxon-name-part-type="genus" reg="Bothriomyrmex">Bothriomyrmex</tp:taxon-name-part> <tp:taxon-name-part taxon-name-part-type="species" reg="communista">communista</tp:taxon-name-part></tp:taxon-name></italic> Santschi, <italic><tp:taxon-name><tp:taxon-name-part taxon-name-part-type="genus" reg="Camponotus">Camponotus</tp:taxon-name-part> <tp:taxon-name-part taxon-name-part-type="species" reg="aethiops">aethiops</tp:taxon-name-part></tp:taxon-name></italic> (Latreille), <italic><tp:taxon-name><tp:taxon-name-part taxon-name-part-type="genus" reg="Camponotus">C.</tp:taxon-name-part> <tp:taxon-name-part taxon-name-part-type="species" reg="dalmaticus">dalmaticus</tp:taxon-name-part></tp:taxon-name></italic> (Nylander), <italic><tp:taxon-name><tp:taxon-name-part taxon-name-part-type="genus" reg="Camponotus">C.</tp:taxon-name-part> <tp:taxon-name-part taxon-name-part-type="species" reg="kiesenwetteri">kiesenwetteri</tp:taxon-name-part></tp:taxon-name></italic> (Roger), <italic><tp:taxon-name><tp:taxon-name-part taxon-name-part-type="genus" reg="Camponotus">C.</tp:taxon-name-part> <tp:taxon-name-part taxon-name-part-type="species" reg="oertzeni">oertzeni</tp:taxon-name-part></tp:taxon-name></italic> Forel, <italic><tp:taxon-name><tp:taxon-name-part taxon-name-part-type="genus" reg="Crematogaster">Crematogaster</tp:taxon-name-part> <tp:taxon-name-part taxon-name-part-type="species" reg="schmidti">schmidti</tp:taxon-name-part></tp:taxon-name></italic> (Mayr), <italic><tp:taxon-name><tp:taxon-name-part taxon-name-part-type="genus" reg="Messor">Messor</tp:taxon-name-part> <tp:taxon-name-part taxon-name-part-type="species" reg="wasmanni">wasmanni</tp:taxon-name-part></tp:taxon-name></italic> Krausse, <italic><tp:taxon-name><tp:taxon-name-part taxon-name-part-type="genus" reg="Plagiolepis">Plagiolepis</tp:taxon-name-part> <tp:taxon-name-part taxon-name-part-type="species" reg="pygmaea">pygmaea</tp:taxon-name-part></tp:taxon-name></italic> (Latreille), <italic><tp:taxon-name><tp:taxon-name-part taxon-name-part-type="genus" reg="Prenolepis">Prenolepis</tp:taxon-name-part> <tp:taxon-name-part taxon-name-part-type="species" reg="nitens">nitens</tp:taxon-name-part></tp:taxon-name></italic> (Mayr), <tp:taxon-name><tp:taxon-name-part taxon-name-part-type="genus" reg="Temnothorax">Temnothorax</tp:taxon-name-part> <tp:taxon-name-part taxon-name-part-type="uncertainty-rank">cf.</tp:taxon-name-part> <tp:taxon-name-part taxon-name-part-type="species" reg="tergestinus">tergestinus</tp:taxon-name-part></tp:taxon-name>, <tp:taxon-name><tp:taxon-name-part taxon-name-part-type="genus" reg="Tetramorium">Tetramorium</tp:taxon-name-part> <tp:taxon-name-part taxon-name-part-type="uncertainty-rank">cf.</tp:taxon-name-part> <tp:taxon-name-part taxon-name-part-type="species" reg="punctatum">punctatum</tp:taxon-name-part></tp:taxon-name>; <bold>s, W of Kampi</bold>: <italic><tp:taxon-name><tp:taxon-name-part taxon-name-part-type="genus" reg="Aphaenogaster">Aphaenogaster</tp:taxon-name-part> <tp:taxon-name-part taxon-name-part-type="species" reg="balcanica">balcanica</tp:taxon-name-part></tp:taxon-name></italic> (Emery), <tp:taxon-name><tp:taxon-name-part taxon-name-part-type="genus" reg="Aphaenogaster">A.</tp:taxon-name-part> <tp:taxon-name-part taxon-name-part-type="uncertainty-rank">cf.</tp:taxon-name-part> <tp:taxon-name-part taxon-name-part-type="species" reg="epirotes">epirotes</tp:taxon-name-part></tp:taxon-name>, <italic><tp:taxon-name><tp:taxon-name-part taxon-name-part-type="genus" reg="Aphaenogaster">A.</tp:taxon-name-part> <tp:taxon-name-part taxon-name-part-type="species" reg="muelleriana">muelleriana</tp:taxon-name-part></tp:taxon-name></italic> Wolf, <italic><tp:taxon-name><tp:taxon-name-part taxon-name-part-type="genus" reg="Camponotus">Camponotus</tp:taxon-name-part> <tp:taxon-name-part taxon-name-part-type="species" reg="aethiops">aethiops</tp:taxon-name-part></tp:taxon-name></italic> (Latreille), <italic><tp:taxon-name><tp:taxon-name-part taxon-name-part-type="genus" reg="Crematogaster">Crematogaster</tp:taxon-name-part> <tp:taxon-name-part taxon-name-part-type="species" reg="schmidti">schmidti</tp:taxon-name-part></tp:taxon-name></italic> (Mayr), <tp:taxon-name><tp:taxon-name-part taxon-name-part-type="genus" reg="Pheidole">Pheidole</tp:taxon-name-part> <tp:taxon-name-part taxon-name-part-type="uncertainty-rank">cf.</tp:taxon-name-part> <tp:taxon-name-part taxon-name-part-type="species" reg="pallidula">pallidula</tp:taxon-name-part></tp:taxon-name>, <italic><tp:taxon-name><tp:taxon-name-part taxon-name-part-type="genus" reg="Plagiolepis">Plagiolepis</tp:taxon-name-part> <tp:taxon-name-part taxon-name-part-type="species" reg="pygmaea">pygmaea</tp:taxon-name-part></tp:taxon-name></italic> (Latreille), <tp:taxon-name><tp:taxon-name-part taxon-name-part-type="genus" reg="Solenopsis">Solenopsis</tp:taxon-name-part> <tp:taxon-name-part taxon-name-part-type="uncertainty-rank">cf.</tp:taxon-name-part> <tp:taxon-name-part taxon-name-part-type="species" reg="lusitanica">lusitanica</tp:taxon-name-part></tp:taxon-name>, <italic><tp:taxon-name><tp:taxon-name-part taxon-name-part-type="genus" reg="Temnothorax">Temnothorax</tp:taxon-name-part> <tp:taxon-name-part taxon-name-part-type="species" reg="rogeri">rogeri</tp:taxon-name-part></tp:taxon-name></italic> Emery.</p><p><bold>Macedonia, Pieria, Platamonas Castle hill</bold>: <italic><tp:taxon-name><tp:taxon-name-part taxon-name-part-type="genus" reg="Aphaenogaster">Aphaenogaster</tp:taxon-name-part> <tp:taxon-name-part taxon-name-part-type="species" reg="epirotes">epirotes</tp:taxon-name-part></tp:taxon-name></italic> (Emery), <italic><tp:taxon-name><tp:taxon-name-part taxon-name-part-type="genus" reg="Aphaenogaster">A.</tp:taxon-name-part> <tp:taxon-name-part taxon-name-part-type="species" reg="muelleriana">muelleriana</tp:taxon-name-part></tp:taxon-name></italic> Wolf, <tp:taxon-name><tp:taxon-name-part taxon-name-part-type="genus" reg="Aphaenogaster">A.</tp:taxon-name-part> <tp:taxon-name-part taxon-name-part-type="uncertainty-rank">cf.</tp:taxon-name-part> <tp:taxon-name-part taxon-name-part-type="species" reg="subterranea">subterranea</tp:taxon-name-part></tp:taxon-name>, <italic><tp:taxon-name><tp:taxon-name-part taxon-name-part-type="genus" reg="Camponotus">Camponotus</tp:taxon-name-part> <tp:taxon-name-part taxon-name-part-type="species" reg="dalmaticus">dalmaticus</tp:taxon-name-part></tp:taxon-name></italic> (Nylander), <italic><tp:taxon-name><tp:taxon-name-part taxon-name-part-type="genus" reg="Camponotus">C.</tp:taxon-name-part> <tp:taxon-name-part taxon-name-part-type="species" reg="lateralis">lateralis</tp:taxon-name-part></tp:taxon-name></italic> (Olivier), <italic><tp:taxon-name><tp:taxon-name-part taxon-name-part-type="genus" reg="Camponotus">C.</tp:taxon-name-part> <tp:taxon-name-part taxon-name-part-type="species" reg="piceus">piceus</tp:taxon-name-part></tp:taxon-name></italic> (Leach), <italic><tp:taxon-name><tp:taxon-name-part taxon-name-part-type="genus" reg="Crematogaster">Crematogaster</tp:taxon-name-part> <tp:taxon-name-part taxon-name-part-type="species" reg="ionia">ionia</tp:taxon-name-part></tp:taxon-name></italic> Forel, <italic><tp:taxon-name><tp:taxon-name-part taxon-name-part-type="genus" reg="Crematogaster">C.</tp:taxon-name-part> <tp:taxon-name-part taxon-name-part-type="species" reg="sordidula">sordidula</tp:taxon-name-part></tp:taxon-name></italic> (Nylander), <italic><tp:taxon-name><tp:taxon-name-part taxon-name-part-type="genus" reg="Lasius">Lasius</tp:taxon-name-part> <tp:taxon-name-part taxon-name-part-type="species" reg="emarginatus">emarginatus</tp:taxon-name-part></tp:taxon-name></italic> (Olivier), <italic><tp:taxon-name><tp:taxon-name-part taxon-name-part-type="genus" reg="Leptothorax">L.</tp:taxon-name-part> <tp:taxon-name-part taxon-name-part-type="species" reg="turcicus">turcicus</tp:taxon-name-part></tp:taxon-name></italic> (Santschi), <italic><tp:taxon-name><tp:taxon-name-part taxon-name-part-type="genus" reg="Messor">Messor</tp:taxon-name-part> <tp:taxon-name-part taxon-name-part-type="species" reg="hellenius">hellenius</tp:taxon-name-part></tp:taxon-name></italic> Agosti &amp; Collingwood, <italic><tp:taxon-name><tp:taxon-name-part taxon-name-part-type="genus" reg="Pheidole">Pheidole</tp:taxon-name-part> <tp:taxon-name-part taxon-name-part-type="species" reg="balcanica">balcanica</tp:taxon-name-part></tp:taxon-name></italic> Seifert, <italic><tp:taxon-name><tp:taxon-name-part taxon-name-part-type="genus" reg="Plagiolepis">Plagiolepis</tp:taxon-name-part> <tp:taxon-name-part taxon-name-part-type="species" reg="pygmaea">pygmaea</tp:taxon-name-part></tp:taxon-name></italic> (Latreille), <italic><tp:taxon-name><tp:taxon-name-part taxon-name-part-type="genus" reg="Prenolepis">Prenolepis</tp:taxon-name-part> <tp:taxon-name-part taxon-name-part-type="species" reg="nitens">nitens</tp:taxon-name-part></tp:taxon-name></italic> (Mayr), <italic><tp:taxon-name><tp:taxon-name-part taxon-name-part-type="genus" reg="Temnothorax">Temnothorax</tp:taxon-name-part> <tp:taxon-name-part taxon-name-part-type="species" reg="lichtensteini">lichtensteini</tp:taxon-name-part></tp:taxon-name></italic> (Bondroit); <bold>road to P. Poroi loc. 1</bold>: <italic><tp:taxon-name><tp:taxon-name-part taxon-name-part-type="genus" reg="Camponotus">Camponotus</tp:taxon-name-part> <tp:taxon-name-part taxon-name-part-type="species" reg="aethiops">aethiops</tp:taxon-name-part></tp:taxon-name></italic> (Latreille), <italic><tp:taxon-name><tp:taxon-name-part taxon-name-part-type="genus" reg="Camponotus">C.</tp:taxon-name-part> <tp:taxon-name-part taxon-name-part-type="species" reg="dalmaticus">dalmaticus</tp:taxon-name-part></tp:taxon-name></italic> (Nylander), <italic><tp:taxon-name><tp:taxon-name-part taxon-name-part-type="genus" reg="Camponotus">C.</tp:taxon-name-part> <tp:taxon-name-part taxon-name-part-type="species" reg="ionius">ionius</tp:taxon-name-part></tp:taxon-name></italic> Emery, <italic><tp:taxon-name><tp:taxon-name-part taxon-name-part-type="genus" reg="Camponotus">C.</tp:taxon-name-part> <tp:taxon-name-part taxon-name-part-type="species" reg="piceus">piceus</tp:taxon-name-part></tp:taxon-name></italic> (Leach), <italic><tp:taxon-name><tp:taxon-name-part taxon-name-part-type="genus" reg="Chalepoxenus">Chalepoxenus</tp:taxon-name-part> <tp:taxon-name-part taxon-name-part-type="species" reg="muellerianus">muellerianus</tp:taxon-name-part></tp:taxon-name></italic> (Finzi), <italic><tp:taxon-name><tp:taxon-name-part taxon-name-part-type="genus" reg="Crematogaster">Crematogaster</tp:taxon-name-part> <tp:taxon-name-part taxon-name-part-type="species" reg="ionia">ionia</tp:taxon-name-part></tp:taxon-name></italic> Forel, <italic><tp:taxon-name><tp:taxon-name-part taxon-name-part-type="genus" reg="Dolichoderus">Dolichoderus</tp:taxon-name-part> <tp:taxon-name-part taxon-name-part-type="species" reg="quadripunctatus">quadripunctatus</tp:taxon-name-part></tp:taxon-name></italic> (Linnaeus), <italic><tp:taxon-name><tp:taxon-name-part taxon-name-part-type="genus" reg="Formica">Formica</tp:taxon-name-part> <tp:taxon-name-part taxon-name-part-type="species" reg="gagates">gagates</tp:taxon-name-part></tp:taxon-name></italic> Latreille, <italic><tp:taxon-name><tp:taxon-name-part taxon-name-part-type="genus" reg="Lasius">Lasius</tp:taxon-name-part> <tp:taxon-name-part taxon-name-part-type="species" reg="emarginatus">emarginatus</tp:taxon-name-part></tp:taxon-name></italic> (Olivier), <italic><tp:taxon-name><tp:taxon-name-part taxon-name-part-type="genus" reg="Messor">Messor</tp:taxon-name-part> <tp:taxon-name-part taxon-name-part-type="species" reg="hellenius">hellenius</tp:taxon-name-part></tp:taxon-name></italic> Agosti &amp; Collingwood, <italic><tp:taxon-name><tp:taxon-name-part taxon-name-part-type="genus" reg="Plagiolepis">Plagiolepis</tp:taxon-name-part> <tp:taxon-name-part taxon-name-part-type="species" reg="pygmaea">pygmaea</tp:taxon-name-part></tp:taxon-name></italic> (Latreille), <italic><tp:taxon-name><tp:taxon-name-part taxon-name-part-type="genus" reg="Tapinoma">Tapinoma</tp:taxon-name-part> <tp:taxon-name-part taxon-name-part-type="species" reg="erraticum">erraticum</tp:taxon-name-part></tp:taxon-name></italic> (Latreille), <tp:taxon-name><tp:taxon-name-part taxon-name-part-type="genus" reg="Temnothorax">Temnothorax</tp:taxon-name-part> <tp:taxon-name-part taxon-name-part-type="uncertainty-rank">cf.</tp:taxon-name-part> <tp:taxon-name-part taxon-name-part-type="species" reg="exilis">exilis</tp:taxon-name-part></tp:taxon-name>, <italic><tp:taxon-name><tp:taxon-name-part taxon-name-part-type="genus" reg="Temnothorax">T.</tp:taxon-name-part> <tp:taxon-name-part taxon-name-part-type="species" reg="graecus">graecus</tp:taxon-name-part></tp:taxon-name></italic> (Forel), <italic><tp:taxon-name><tp:taxon-name-part taxon-name-part-type="genus" reg="Temnothorax">T.</tp:taxon-name-part> <tp:taxon-name-part taxon-name-part-type="species" reg="turcicus">turcicus</tp:taxon-name-part></tp:taxon-name></italic> (Santschi); <bold>road to P. Poroi loc. 2</bold>: <italic><tp:taxon-name><tp:taxon-name-part taxon-name-part-type="genus" reg="Camponotus">Camponotus</tp:taxon-name-part> <tp:taxon-name-part taxon-name-part-type="species" reg="aethiops">aethiops</tp:taxon-name-part></tp:taxon-name></italic> (Latreille), <italic><tp:taxon-name><tp:taxon-name-part taxon-name-part-type="genus" reg="Camponotus">C.</tp:taxon-name-part> <tp:taxon-name-part taxon-name-part-type="species" reg="dalmaticus">dalmaticus</tp:taxon-name-part></tp:taxon-name></italic> (Nylander), <italic><tp:taxon-name><tp:taxon-name-part taxon-name-part-type="genus" reg="Camponotus">C.</tp:taxon-name-part> <tp:taxon-name-part taxon-name-part-type="species" reg="piceus">piceus</tp:taxon-name-part></tp:taxon-name></italic> (Leach), <italic><tp:taxon-name><tp:taxon-name-part taxon-name-part-type="genus" reg="Cataglyphis">Cataglyphis</tp:taxon-name-part> <tp:taxon-name-part taxon-name-part-type="species" reg="nodus">nodus</tp:taxon-name-part></tp:taxon-name></italic> (Brullé), <italic><tp:taxon-name><tp:taxon-name-part taxon-name-part-type="genus" reg="Crematogaster">Crematogaster</tp:taxon-name-part> <tp:taxon-name-part taxon-name-part-type="species" reg="schmidti">schmidti</tp:taxon-name-part></tp:taxon-name></italic> (Mayr), <italic><tp:taxon-name><tp:taxon-name-part taxon-name-part-type="genus" reg="Dolichoderus">Dolichoderus</tp:taxon-name-part> <tp:taxon-name-part taxon-name-part-type="species" reg="quadripunctatus">quadripunctatus</tp:taxon-name-part></tp:taxon-name></italic> (Linnaeus); <italic><tp:taxon-name><tp:taxon-name-part taxon-name-part-type="genus" reg="Lasius">Lasius</tp:taxon-name-part> <tp:taxon-name-part taxon-name-part-type="species" reg="emarginatus">emarginatus</tp:taxon-name-part></tp:taxon-name></italic> (Olivier), <italic><tp:taxon-name><tp:taxon-name-part taxon-name-part-type="genus" reg="Lepisiota">Lepisiota</tp:taxon-name-part> <tp:taxon-name-part taxon-name-part-type="species" reg="frauenfeldi">frauenfeldi</tp:taxon-name-part></tp:taxon-name></italic> (Mayr), <italic><tp:taxon-name><tp:taxon-name-part taxon-name-part-type="genus" reg="Pheidole">Pheidole</tp:taxon-name-part> <tp:taxon-name-part taxon-name-part-type="species" reg="balcanica">balcanica</tp:taxon-name-part></tp:taxon-name></italic> Seifert, <italic><tp:taxon-name><tp:taxon-name-part taxon-name-part-type="genus" reg="Plagiolepis">Plagiolepis</tp:taxon-name-part> <tp:taxon-name-part taxon-name-part-type="species" reg="pygmaea">pygmaea</tp:taxon-name-part></tp:taxon-name></italic> (Latreille), <italic><tp:taxon-name><tp:taxon-name-part taxon-name-part-type="genus" reg="Prenolepis">Prenolepis</tp:taxon-name-part> <tp:taxon-name-part taxon-name-part-type="species" reg="nitens">nitens</tp:taxon-name-part></tp:taxon-name></italic> (Mayr), <italic><tp:taxon-name><tp:taxon-name-part taxon-name-part-type="genus" reg="Tapinoma">Tapinoma</tp:taxon-name-part> <tp:taxon-name-part taxon-name-part-type="species" reg="erraticum">erraticum</tp:taxon-name-part></tp:taxon-name></italic> (Latreille), <italic><tp:taxon-name><tp:taxon-name-part taxon-name-part-type="genus" reg="Temnothorax">Temnothorax</tp:taxon-name-part> <tp:taxon-name-part taxon-name-part-type="species" reg="graecus">graecus</tp:taxon-name-part></tp:taxon-name></italic> (Forel), <italic><tp:taxon-name><tp:taxon-name-part taxon-name-part-type="genus" reg="Temnothorax">T.</tp:taxon-name-part> <tp:taxon-name-part taxon-name-part-type="species" reg="turcicus">turcicus</tp:taxon-name-part></tp:taxon-name></italic> (Santschi), <italic><tp:taxon-name><tp:taxon-name-part taxon-name-part-type="genus" reg="Tetramorium">Tetramorium</tp:taxon-name-part> <tp:taxon-name-part taxon-name-part-type="species" reg="kephalosi">kephalosi</tp:taxon-name-part></tp:taxon-name></italic> Salata &amp; Borowiec; <bold>road to P. Poroi loc. 3</bold>: <italic><tp:taxon-name><tp:taxon-name-part taxon-name-part-type="genus" reg="Camponotus">Camponotus</tp:taxon-name-part> <tp:taxon-name-part taxon-name-part-type="species" reg="dalmaticus">dalmaticus</tp:taxon-name-part></tp:taxon-name></italic> (Nylander), <italic><tp:taxon-name><tp:taxon-name-part taxon-name-part-type="genus" reg="Camponotus">C.</tp:taxon-name-part> <tp:taxon-name-part taxon-name-part-type="species" reg="lateralis">lateralis</tp:taxon-name-part></tp:taxon-name></italic> (Olivier), <italic><tp:taxon-name><tp:taxon-name-part taxon-name-part-type="genus" reg="Camponotus">C.</tp:taxon-name-part> <tp:taxon-name-part taxon-name-part-type="species" reg="vagus">vagus</tp:taxon-name-part></tp:taxon-name></italic> (Scopoli), <italic><tp:taxon-name><tp:taxon-name-part taxon-name-part-type="genus" reg="Crematogaster">Crematogaster</tp:taxon-name-part> <tp:taxon-name-part taxon-name-part-type="species" reg="schmidti">schmidti</tp:taxon-name-part></tp:taxon-name></italic> (Mayr), <italic><tp:taxon-name><tp:taxon-name-part taxon-name-part-type="genus" reg="Dolichoderus">Dolichoderus</tp:taxon-name-part> <tp:taxon-name-part taxon-name-part-type="species" reg="quadripunctatus">quadripunctatus</tp:taxon-name-part></tp:taxon-name></italic> (Linnaeus), <italic><tp:taxon-name><tp:taxon-name-part taxon-name-part-type="genus" reg="Lasius">Lasius</tp:taxon-name-part> <tp:taxon-name-part taxon-name-part-type="species" reg="emarginatus">emarginatus</tp:taxon-name-part></tp:taxon-name></italic> (Olivier), <italic><tp:taxon-name><tp:taxon-name-part taxon-name-part-type="genus" reg="Messor">Messor</tp:taxon-name-part> <tp:taxon-name-part taxon-name-part-type="species" reg="hellenius">hellenius</tp:taxon-name-part></tp:taxon-name></italic> Agosti &amp; Collingwood, <italic><tp:taxon-name><tp:taxon-name-part taxon-name-part-type="genus" reg="Pheidole">Pheidole</tp:taxon-name-part> <tp:taxon-name-part taxon-name-part-type="species" reg="balcanica">balcanica</tp:taxon-name-part></tp:taxon-name></italic> Seifert, <italic><tp:taxon-name><tp:taxon-name-part taxon-name-part-type="genus" reg="Plagiolepis">Plagiolepis</tp:taxon-name-part> <tp:taxon-name-part taxon-name-part-type="species" reg="pygmaea">pygmaea</tp:taxon-name-part></tp:taxon-name></italic> (Latreille), <italic><tp:taxon-name><tp:taxon-name-part taxon-name-part-type="genus" reg="Prenolepis">Prenolepis</tp:taxon-name-part> <tp:taxon-name-part taxon-name-part-type="species" reg="nitens">nitens</tp:taxon-name-part></tp:taxon-name></italic> (Mayr), <italic><tp:taxon-name><tp:taxon-name-part taxon-name-part-type="genus" reg="Temnothorax">Temnothorax</tp:taxon-name-part> <tp:taxon-name-part taxon-name-part-type="species" reg="bulgaricus">bulgaricus</tp:taxon-name-part></tp:taxon-name></italic> (Forel), <italic><tp:taxon-name><tp:taxon-name-part taxon-name-part-type="genus" reg="Temnothorax">T.</tp:taxon-name-part> <tp:taxon-name-part taxon-name-part-type="species" reg="morea">morea</tp:taxon-name-part></tp:taxon-name></italic> Csősz, Salata &amp; Borowiec, <italic><tp:taxon-name><tp:taxon-name-part taxon-name-part-type="genus" reg="Temnothorax">T.</tp:taxon-name-part> <tp:taxon-name-part taxon-name-part-type="species" reg="turcicus">turcicus</tp:taxon-name-part></tp:taxon-name></italic> (Santschi).</p><p><bold>Peloponnese, Korinthia, near <tp:taxon-name>Evrostina</tp:taxon-name></bold>: <italic><tp:taxon-name><tp:taxon-name-part taxon-name-part-type="genus" reg="Aphaenogaster">Aphaenogaster</tp:taxon-name-part> <tp:taxon-name-part taxon-name-part-type="species" reg="subterranea">subterranea</tp:taxon-name-part></tp:taxon-name></italic> (Latreille), <italic><tp:taxon-name><tp:taxon-name-part taxon-name-part-type="genus" reg="Camponotus">Camponotus</tp:taxon-name-part> <tp:taxon-name-part taxon-name-part-type="species" reg="lateralis">lateralis</tp:taxon-name-part></tp:taxon-name></italic> (Olivier), <italic><tp:taxon-name><tp:taxon-name-part taxon-name-part-type="genus" reg="Crematogaster">Crematogaster</tp:taxon-name-part> <tp:taxon-name-part taxon-name-part-type="species" reg="schmidti">schmidti</tp:taxon-name-part></tp:taxon-name></italic> (Mayr), <italic><tp:taxon-name><tp:taxon-name-part taxon-name-part-type="genus" reg="Dolichoderus">Dolichoderus</tp:taxon-name-part> <tp:taxon-name-part taxon-name-part-type="species" reg="quadripunctatus">quadripunctatus</tp:taxon-name-part></tp:taxon-name></italic> (Linnaeus), <italic><tp:taxon-name><tp:taxon-name-part taxon-name-part-type="genus" reg="Lasius">Lasius</tp:taxon-name-part> <tp:taxon-name-part taxon-name-part-type="species" reg="emarginatus">emarginatus</tp:taxon-name-part></tp:taxon-name></italic> (Olivier), <italic><tp:taxon-name><tp:taxon-name-part taxon-name-part-type="genus" reg="Leptothorax">L.</tp:taxon-name-part> <tp:taxon-name-part taxon-name-part-type="species" reg="turcicus">turcicus</tp:taxon-name-part></tp:taxon-name></italic> (Santschi), <italic><tp:taxon-name><tp:taxon-name-part taxon-name-part-type="genus" reg="Ponera">Ponera</tp:taxon-name-part> <tp:taxon-name-part taxon-name-part-type="species" reg="coarctata">coarctata</tp:taxon-name-part></tp:taxon-name></italic> (Latreille), <italic><tp:taxon-name><tp:taxon-name-part taxon-name-part-type="genus" reg="Temnothorax">Temnothorax</tp:taxon-name-part> <tp:taxon-name-part taxon-name-part-type="species" reg="laconicus">laconicus</tp:taxon-name-part></tp:taxon-name></italic> Csősz et al.</p><p><bold>Peloponnese, Laconia, Taygetos Mts., 1.5 km SW of Anavryti</bold>: <italic><tp:taxon-name><tp:taxon-name-part taxon-name-part-type="genus" reg="Aphaenogaster">Aphaenogaster</tp:taxon-name-part> <tp:taxon-name-part taxon-name-part-type="species" reg="balcanica">balcanica</tp:taxon-name-part></tp:taxon-name></italic> (Emery), <italic><tp:taxon-name><tp:taxon-name-part taxon-name-part-type="genus" reg="Aphaenogaster">A.</tp:taxon-name-part> <tp:taxon-name-part taxon-name-part-type="species" reg="subterranea">subterranea</tp:taxon-name-part></tp:taxon-name></italic> (Latreille), <italic><tp:taxon-name><tp:taxon-name-part taxon-name-part-type="genus" reg="Camponotus">Camponotus</tp:taxon-name-part> <tp:taxon-name-part taxon-name-part-type="species" reg="dalmaticus">dalmaticus</tp:taxon-name-part></tp:taxon-name></italic> (Nylander), <italic><tp:taxon-name><tp:taxon-name-part taxon-name-part-type="genus" reg="Camponotus">C.</tp:taxon-name-part> <tp:taxon-name-part taxon-name-part-type="species" reg="oertzeni">oertzeni</tp:taxon-name-part></tp:taxon-name></italic> Forel, <italic><tp:taxon-name><tp:taxon-name-part taxon-name-part-type="genus" reg="Camponotus">C.</tp:taxon-name-part> <tp:taxon-name-part taxon-name-part-type="species" reg="piceus">piceus</tp:taxon-name-part></tp:taxon-name></italic> (Leach), <italic><tp:taxon-name><tp:taxon-name-part taxon-name-part-type="genus" reg="Cataglyphis">Cataglyphis</tp:taxon-name-part> <tp:taxon-name-part taxon-name-part-type="species" reg="nodus">nodus</tp:taxon-name-part></tp:taxon-name></italic> (Brullé), <italic><tp:taxon-name><tp:taxon-name-part taxon-name-part-type="genus" reg="Crematogaster">Crematogaster</tp:taxon-name-part> <tp:taxon-name-part taxon-name-part-type="species" reg="ionia">ionia</tp:taxon-name-part></tp:taxon-name></italic> Forel, <italic><tp:taxon-name><tp:taxon-name-part taxon-name-part-type="genus" reg="Temnothorax">Temnothorax</tp:taxon-name-part> <tp:taxon-name-part taxon-name-part-type="species" reg="laconicus">laconicus</tp:taxon-name-part></tp:taxon-name></italic> Csősz et al.</p><p><bold>Peloponnese, Messinia, Taygetos Mts., 0.7 km S of Dyrrachio</bold>: <italic><tp:taxon-name><tp:taxon-name-part taxon-name-part-type="genus" reg="Camponotus">Camponotus</tp:taxon-name-part> <tp:taxon-name-part taxon-name-part-type="species" reg="lateralis">lateralis</tp:taxon-name-part></tp:taxon-name></italic> (Olivier), <italic><tp:taxon-name><tp:taxon-name-part taxon-name-part-type="genus" reg="Crematogaster">Crematogaster</tp:taxon-name-part> <tp:taxon-name-part taxon-name-part-type="species" reg="schmidti">schmidti</tp:taxon-name-part></tp:taxon-name></italic> (Mayr), <italic><tp:taxon-name><tp:taxon-name-part taxon-name-part-type="genus" reg="Lasius">Lasius</tp:taxon-name-part> <tp:taxon-name-part taxon-name-part-type="species" reg="flavus">flavus</tp:taxon-name-part></tp:taxon-name></italic> (Fabricius), <italic><tp:taxon-name><tp:taxon-name-part taxon-name-part-type="genus" reg="Lasius">L.</tp:taxon-name-part> <tp:taxon-name-part taxon-name-part-type="species" reg="illyricus">illyricus</tp:taxon-name-part></tp:taxon-name></italic> Zimmermann, <italic><tp:taxon-name><tp:taxon-name-part taxon-name-part-type="genus" reg="Temnothorax">Temnothorax</tp:taxon-name-part> <tp:taxon-name-part taxon-name-part-type="species" reg="helenae">helenae</tp:taxon-name-part></tp:taxon-name></italic> Csősz et al.; <bold>Taygetos Mts., 0.8 km SE of Exochori</bold>: <italic><tp:taxon-name><tp:taxon-name-part taxon-name-part-type="genus" reg="Aphaenogaster">Aphaenogaster</tp:taxon-name-part> <tp:taxon-name-part taxon-name-part-type="species" reg="balcanica">balcanica</tp:taxon-name-part></tp:taxon-name></italic> (Emery), <italic><tp:taxon-name><tp:taxon-name-part taxon-name-part-type="genus" reg="Camponotus">Camponotus</tp:taxon-name-part> <tp:taxon-name-part taxon-name-part-type="species" reg="dalmaticus">dalmaticus</tp:taxon-name-part></tp:taxon-name></italic> (Nylander), <italic><tp:taxon-name><tp:taxon-name-part taxon-name-part-type="genus" reg="Camponotus">C.</tp:taxon-name-part> <tp:taxon-name-part taxon-name-part-type="species" reg="lateralis">lateralis</tp:taxon-name-part></tp:taxon-name></italic> (Olivier), <italic><tp:taxon-name><tp:taxon-name-part taxon-name-part-type="genus" reg="Crematogaster">Crematogaster</tp:taxon-name-part> <tp:taxon-name-part taxon-name-part-type="species" reg="ionia">ionia</tp:taxon-name-part></tp:taxon-name></italic> Forel, <italic><tp:taxon-name><tp:taxon-name-part taxon-name-part-type="genus" reg="Lepisiota">Lepisiota</tp:taxon-name-part> <tp:taxon-name-part taxon-name-part-type="species" reg="frauenfeldi">frauenfeldi</tp:taxon-name-part></tp:taxon-name></italic> (Mayr), <italic><tp:taxon-name><tp:taxon-name-part taxon-name-part-type="genus" reg="Messor">Messor</tp:taxon-name-part> <tp:taxon-name-part taxon-name-part-type="species" reg="structor">structor</tp:taxon-name-part></tp:taxon-name></italic> (Latreille), <italic><tp:taxon-name><tp:taxon-name-part taxon-name-part-type="genus" reg="Messor">M.</tp:taxon-name-part> <tp:taxon-name-part taxon-name-part-type="species" reg="wasmanni">wasmanni</tp:taxon-name-part></tp:taxon-name></italic> Krausse, <italic><tp:taxon-name><tp:taxon-name-part taxon-name-part-type="genus" reg="Pheidole">Pheidole</tp:taxon-name-part> <tp:taxon-name-part taxon-name-part-type="species" reg="pallidula">pallidula</tp:taxon-name-part></tp:taxon-name></italic> (Nylander), <italic><tp:taxon-name><tp:taxon-name-part taxon-name-part-type="genus" reg="Plagiolepis">Plagiolepis</tp:taxon-name-part> <tp:taxon-name-part taxon-name-part-type="species" reg="pygmaea">pygmaea</tp:taxon-name-part></tp:taxon-name></italic> (Latreille), <tp:taxon-name><tp:taxon-name-part taxon-name-part-type="genus" reg="Temnothorax">Temnothorax</tp:taxon-name-part> <tp:taxon-name-part taxon-name-part-type="uncertainty-rank">cf.</tp:taxon-name-part> <tp:taxon-name-part taxon-name-part-type="species" reg="bulgaricus">bulgaricus</tp:taxon-name-part></tp:taxon-name>, <italic><tp:taxon-name><tp:taxon-name-part taxon-name-part-type="genus" reg="Temnothorax">T.</tp:taxon-name-part> <tp:taxon-name-part taxon-name-part-type="species" reg="exilis">exilis</tp:taxon-name-part></tp:taxon-name></italic> (Emery), <italic><tp:taxon-name><tp:taxon-name-part taxon-name-part-type="genus" reg="Temnothorax">T.</tp:taxon-name-part> <tp:taxon-name-part taxon-name-part-type="species" reg="helenae">helenae</tp:taxon-name-part></tp:taxon-name></italic> Csősz et al., <italic><tp:taxon-name><tp:taxon-name-part taxon-name-part-type="genus" reg="Temnothorax">T.</tp:taxon-name-part> <tp:taxon-name-part taxon-name-part-type="species" reg="recedens">recedens</tp:taxon-name-part></tp:taxon-name></italic> (Nylander), <italic><tp:taxon-name><tp:taxon-name-part taxon-name-part-type="genus" reg="Tetramorium">Tetramorium</tp:taxon-name-part> <tp:taxon-name-part taxon-name-part-type="species" reg="kephalosi">kephalosi</tp:taxon-name-part></tp:taxon-name></italic> Salata &amp; Borowiec; <bold>Taygetos Mts., 1.3 km S of Artemisia</bold>: <italic><tp:taxon-name><tp:taxon-name-part taxon-name-part-type="genus" reg="Aphaenogaster">Aphaenogaster</tp:taxon-name-part> <tp:taxon-name-part taxon-name-part-type="species" reg="subterranea">subterranea</tp:taxon-name-part></tp:taxon-name></italic> (Latreille), <italic><tp:taxon-name><tp:taxon-name-part taxon-name-part-type="genus" reg="Camponotus">Camponotus</tp:taxon-name-part> <tp:taxon-name-part taxon-name-part-type="species" reg="boghossiani">boghossiani</tp:taxon-name-part></tp:taxon-name></italic> Forel, <italic><tp:taxon-name><tp:taxon-name-part taxon-name-part-type="genus" reg="Crematogaster">Crematogaster</tp:taxon-name-part> <tp:taxon-name-part taxon-name-part-type="species" reg="schmidti">schmidti</tp:taxon-name-part></tp:taxon-name></italic> (Mayr), <tp:taxon-name><tp:taxon-name-part taxon-name-part-type="genus" reg="Lasius">Lasius</tp:taxon-name-part> <tp:taxon-name-part taxon-name-part-type="uncertainty-rank">cf.</tp:taxon-name-part> <tp:taxon-name-part taxon-name-part-type="species" reg="alienus">alienus</tp:taxon-name-part></tp:taxon-name>, <italic><tp:taxon-name><tp:taxon-name-part taxon-name-part-type="genus" reg="Lasius">L.</tp:taxon-name-part> <tp:taxon-name-part taxon-name-part-type="species" reg="illyricus">illyricus</tp:taxon-name-part></tp:taxon-name></italic> Zimmermann, <italic><tp:taxon-name><tp:taxon-name-part taxon-name-part-type="genus" reg="Myrmecina">Myrmecina</tp:taxon-name-part> <tp:taxon-name-part taxon-name-part-type="species" reg="graminicola">graminicola</tp:taxon-name-part></tp:taxon-name></italic> (Latreille), <italic><tp:taxon-name><tp:taxon-name-part taxon-name-part-type="genus" reg="Plagiolepis">Plagiolepis</tp:taxon-name-part> <tp:taxon-name-part taxon-name-part-type="species" reg="pygmaea">pygmaea</tp:taxon-name-part></tp:taxon-name></italic> (Latreille), <italic><tp:taxon-name><tp:taxon-name-part taxon-name-part-type="genus" reg="Temnothorax">Temnothorax</tp:taxon-name-part> <tp:taxon-name-part taxon-name-part-type="species" reg="crasecundus">crasecundus</tp:taxon-name-part></tp:taxon-name></italic> Seifert &amp; Csősz, <italic><tp:taxon-name><tp:taxon-name-part taxon-name-part-type="genus" reg="Temnothorax">T.</tp:taxon-name-part> <tp:taxon-name-part taxon-name-part-type="species" reg="helenae">helenae</tp:taxon-name-part></tp:taxon-name></italic> Csősz et al.; <bold>Taygetos Mts., 1.8 km E of Saidona</bold>: <italic><tp:taxon-name><tp:taxon-name-part taxon-name-part-type="genus" reg="Lasius">Lasius</tp:taxon-name-part> <tp:taxon-name-part taxon-name-part-type="species" reg="illyricus">illyricus</tp:taxon-name-part></tp:taxon-name></italic> Zimmermann, <italic><tp:taxon-name><tp:taxon-name-part taxon-name-part-type="genus" reg="Plagiolepis">Plagiolepis</tp:taxon-name-part> <tp:taxon-name-part taxon-name-part-type="species" reg="pygmaea">pygmaea</tp:taxon-name-part></tp:taxon-name></italic> (Latreille), <italic><tp:taxon-name><tp:taxon-name-part taxon-name-part-type="genus" reg="Temnothorax">Temnothorax</tp:taxon-name-part> <tp:taxon-name-part taxon-name-part-type="species" reg="crasecundus">crasecundus</tp:taxon-name-part></tp:taxon-name></italic> Seifert &amp; Csősz, <tp:taxon-name><tp:taxon-name-part taxon-name-part-type="genus" reg="Tetramorium">Tetramorium</tp:taxon-name-part> <tp:taxon-name-part taxon-name-part-type="uncertainty-rank">cf.</tp:taxon-name-part> <tp:taxon-name-part taxon-name-part-type="species" reg="caespitum">caespitum</tp:taxon-name-part></tp:taxon-name>; <bold>Taygetos Mts., 2 km W of Arachova</bold>: <tp:taxon-name><tp:taxon-name-part taxon-name-part-type="genus" reg="Aphaenogaster">Aphaenogaster</tp:taxon-name-part> <tp:taxon-name-part taxon-name-part-type="uncertainty-rank">cf.</tp:taxon-name-part> <tp:taxon-name-part taxon-name-part-type="species" reg="muelleriana">muelleriana</tp:taxon-name-part></tp:taxon-name>, <italic><tp:taxon-name><tp:taxon-name-part taxon-name-part-type="genus" reg="Bothriomyrmex">Bothriomyrmex</tp:taxon-name-part> <tp:taxon-name-part taxon-name-part-type="species" reg="communista">communista</tp:taxon-name-part></tp:taxon-name></italic> Santschi, <italic><tp:taxon-name><tp:taxon-name-part taxon-name-part-type="genus" reg="Camponotus">Camponotus</tp:taxon-name-part> <tp:taxon-name-part taxon-name-part-type="species" reg="boghossiani">boghossiani</tp:taxon-name-part></tp:taxon-name></italic> Forel, <italic><tp:taxon-name><tp:taxon-name-part taxon-name-part-type="genus" reg="Camponotus">C.</tp:taxon-name-part> <tp:taxon-name-part taxon-name-part-type="species" reg="dalmaticus">dalmaticus</tp:taxon-name-part></tp:taxon-name></italic> (Nylander), <italic><tp:taxon-name><tp:taxon-name-part taxon-name-part-type="genus" reg="Camponotus">C.</tp:taxon-name-part> <tp:taxon-name-part taxon-name-part-type="species" reg="laconicus">laconicus</tp:taxon-name-part></tp:taxon-name></italic> Emery, <italic><tp:taxon-name><tp:taxon-name-part taxon-name-part-type="genus" reg="Cataglyphis">Cataglyphis</tp:taxon-name-part> <tp:taxon-name-part taxon-name-part-type="species" reg="nodus">nodus</tp:taxon-name-part></tp:taxon-name></italic> (Brullé), <italic><tp:taxon-name><tp:taxon-name-part taxon-name-part-type="genus" reg="Crematogaster">Crematogaster</tp:taxon-name-part> <tp:taxon-name-part taxon-name-part-type="species" reg="schmidti">schmidti</tp:taxon-name-part></tp:taxon-name></italic> (Mayr), <italic><tp:taxon-name><tp:taxon-name-part taxon-name-part-type="genus" reg="Lepisiota">Lepisiota</tp:taxon-name-part> <tp:taxon-name-part taxon-name-part-type="species" reg="frauenfeldi">frauenfeldi</tp:taxon-name-part></tp:taxon-name></italic> (Mayr), <italic><tp:taxon-name><tp:taxon-name-part taxon-name-part-type="genus" reg="Messor">Messor</tp:taxon-name-part> <tp:taxon-name-part taxon-name-part-type="species" reg="wasmanni">wasmanni</tp:taxon-name-part></tp:taxon-name></italic> Krausse, <italic><tp:taxon-name><tp:taxon-name-part taxon-name-part-type="genus" reg="Pheidole">Pheidole</tp:taxon-name-part> <tp:taxon-name-part taxon-name-part-type="species" reg="pallidula">pallidula</tp:taxon-name-part></tp:taxon-name></italic> (Nylander), <italic><tp:taxon-name><tp:taxon-name-part taxon-name-part-type="genus" reg="Plagiolepis">Plagiolepis</tp:taxon-name-part> <tp:taxon-name-part taxon-name-part-type="species" reg="pygmaea">pygmaea</tp:taxon-name-part></tp:taxon-name></italic> (Latreille), <italic><tp:taxon-name><tp:taxon-name-part taxon-name-part-type="genus" reg="Stigmatomma">Stigmatomma</tp:taxon-name-part> <tp:taxon-name-part taxon-name-part-type="species" reg="denticulatum">denticulatum</tp:taxon-name-part></tp:taxon-name></italic> Roger, <italic><tp:taxon-name><tp:taxon-name-part taxon-name-part-type="genus" reg="Tapinoma">Tapinoma</tp:taxon-name-part> <tp:taxon-name-part taxon-name-part-type="species" reg="erraticum">erraticum</tp:taxon-name-part></tp:taxon-name></italic> (Latreille), <tp:taxon-name><tp:taxon-name-part taxon-name-part-type="genus" reg="Temnothorax">Temnothorax</tp:taxon-name-part> <tp:taxon-name-part taxon-name-part-type="uncertainty-rank">cf.</tp:taxon-name-part> <tp:taxon-name-part taxon-name-part-type="species" reg="bulgaricus">bulgaricus</tp:taxon-name-part></tp:taxon-name>, <italic><tp:taxon-name><tp:taxon-name-part taxon-name-part-type="genus" reg="Temnothorax">T.</tp:taxon-name-part> <tp:taxon-name-part taxon-name-part-type="species" reg="laconicus">laconicus</tp:taxon-name-part></tp:taxon-name></italic> Csősz et al., <tp:taxon-name><tp:taxon-name-part taxon-name-part-type="genus" reg="Temnothorax">T.</tp:taxon-name-part> <tp:taxon-name-part taxon-name-part-type="uncertainty-rank">cf.</tp:taxon-name-part> <tp:taxon-name-part taxon-name-part-type="species" reg="luteus">luteus</tp:taxon-name-part></tp:taxon-name>, <italic><tp:taxon-name><tp:taxon-name-part taxon-name-part-type="genus" reg="Temnothorax">T.</tp:taxon-name-part> <tp:taxon-name-part taxon-name-part-type="species" reg="rogeri">rogeri</tp:taxon-name-part></tp:taxon-name></italic> Emery, <italic><tp:taxon-name><tp:taxon-name-part taxon-name-part-type="genus" reg="Tetramorium">Tetramorium</tp:taxon-name-part> <tp:taxon-name-part taxon-name-part-type="species" reg="kephalosi">kephalosi</tp:taxon-name-part></tp:taxon-name></italic> Salata &amp; Borowiec, <tp:taxon-name><tp:taxon-name-part taxon-name-part-type="genus" reg="Tetramorium">Tetramorium</tp:taxon-name-part> <tp:taxon-name-part taxon-name-part-type="uncertainty-rank">cf.</tp:taxon-name-part> <tp:taxon-name-part taxon-name-part-type="species" reg="punctatum">punctatum</tp:taxon-name-part></tp:taxon-name>; <bold>Taygetos Mts., Arachova</bold>: <italic><tp:taxon-name><tp:taxon-name-part taxon-name-part-type="genus" reg="Camponotus">Camponotus</tp:taxon-name-part> <tp:taxon-name-part taxon-name-part-type="species" reg="aethiops">aethiops</tp:taxon-name-part></tp:taxon-name></italic> (Latreille), <italic><tp:taxon-name><tp:taxon-name-part taxon-name-part-type="genus" reg="Camponotus">C.</tp:taxon-name-part> <tp:taxon-name-part taxon-name-part-type="species" reg="laconicus">laconicus</tp:taxon-name-part></tp:taxon-name></italic> Emery, <italic><tp:taxon-name><tp:taxon-name-part taxon-name-part-type="genus" reg="Camponotus">C.</tp:taxon-name-part> <tp:taxon-name-part taxon-name-part-type="species" reg="piceus">piceus</tp:taxon-name-part></tp:taxon-name></italic> (Leach), <italic><tp:taxon-name><tp:taxon-name-part taxon-name-part-type="genus" reg="Cataglyphis">Cataglyphis</tp:taxon-name-part> <tp:taxon-name-part taxon-name-part-type="species" reg="nodus">nodus</tp:taxon-name-part></tp:taxon-name></italic> (Brullé), <italic><tp:taxon-name><tp:taxon-name-part taxon-name-part-type="genus" reg="Crematogaster">Crematogaster</tp:taxon-name-part> <tp:taxon-name-part taxon-name-part-type="species" reg="schmidti">schmidti</tp:taxon-name-part></tp:taxon-name></italic> (Mayr), <italic><tp:taxon-name><tp:taxon-name-part taxon-name-part-type="genus" reg="Dolichoderus">Dolichoderus</tp:taxon-name-part> <tp:taxon-name-part taxon-name-part-type="species" reg="quadripunctatus">quadripunctatus</tp:taxon-name-part></tp:taxon-name></italic> (Linnaeus), <tp:taxon-name><tp:taxon-name-part taxon-name-part-type="genus" reg="Lasius">Lasius</tp:taxon-name-part> <tp:taxon-name-part taxon-name-part-type="uncertainty-rank">cf.</tp:taxon-name-part> <tp:taxon-name-part taxon-name-part-type="species" reg="alienus">alienus</tp:taxon-name-part></tp:taxon-name>, <italic><tp:taxon-name><tp:taxon-name-part taxon-name-part-type="genus" reg="Lasius">L.</tp:taxon-name-part> <tp:taxon-name-part taxon-name-part-type="species" reg="illyricus">illyricus</tp:taxon-name-part></tp:taxon-name></italic> Zimmermann, <italic><tp:taxon-name><tp:taxon-name-part taxon-name-part-type="genus" reg="Lepisiota">Lepisiota</tp:taxon-name-part> <tp:taxon-name-part taxon-name-part-type="species" reg="frauenfeldi">frauenfeldi</tp:taxon-name-part></tp:taxon-name></italic> (Mayr), <italic><tp:taxon-name><tp:taxon-name-part taxon-name-part-type="genus" reg="Messor">Messor</tp:taxon-name-part> <tp:taxon-name-part taxon-name-part-type="species" reg="wasmanni">wasmanni</tp:taxon-name-part></tp:taxon-name></italic> Krausse, <italic><tp:taxon-name><tp:taxon-name-part taxon-name-part-type="genus" reg="Pheidole">Pheidole</tp:taxon-name-part> <tp:taxon-name-part taxon-name-part-type="species" reg="pallidula">pallidula</tp:taxon-name-part></tp:taxon-name></italic> (Nylander), <italic><tp:taxon-name><tp:taxon-name-part taxon-name-part-type="genus" reg="Plagiolepis">Plagiolepis</tp:taxon-name-part> <tp:taxon-name-part taxon-name-part-type="species" reg="pygmaea">pygmaea</tp:taxon-name-part></tp:taxon-name></italic> (Latreille), <italic><tp:taxon-name><tp:taxon-name-part taxon-name-part-type="genus" reg="Tapinoma">Tapinoma</tp:taxon-name-part> <tp:taxon-name-part taxon-name-part-type="species" reg="erraticum">erraticum</tp:taxon-name-part></tp:taxon-name></italic> (Latreille), <tp:taxon-name><tp:taxon-name-part taxon-name-part-type="genus" reg="Temnothorax">Temnothorax</tp:taxon-name-part> <tp:taxon-name-part taxon-name-part-type="uncertainty-rank">cf.</tp:taxon-name-part> <tp:taxon-name-part taxon-name-part-type="species" reg="bulgaricus">bulgaricus</tp:taxon-name-part></tp:taxon-name>, <italic><tp:taxon-name><tp:taxon-name-part taxon-name-part-type="genus" reg="Temnothorax">T.</tp:taxon-name-part> <tp:taxon-name-part taxon-name-part-type="species" reg="parvulus">parvulus</tp:taxon-name-part></tp:taxon-name></italic> (Schenck); <bold>Taygetos Mts., Chora Getson</bold>: <italic><tp:taxon-name><tp:taxon-name-part taxon-name-part-type="genus" reg="Aphaenogaster">Aphaenogaster</tp:taxon-name-part> <tp:taxon-name-part taxon-name-part-type="species" reg="balcanica">balcanica</tp:taxon-name-part></tp:taxon-name></italic> (Emery), <tp:taxon-name><tp:taxon-name-part taxon-name-part-type="genus" reg="Aphaenogaster">A.</tp:taxon-name-part> <tp:taxon-name-part taxon-name-part-type="uncertainty-rank">cf.</tp:taxon-name-part> <tp:taxon-name-part taxon-name-part-type="species" reg="muelleriana">muelleriana</tp:taxon-name-part></tp:taxon-name>, <italic><tp:taxon-name><tp:taxon-name-part taxon-name-part-type="genus" reg="Camponotus">Camponotus</tp:taxon-name-part> <tp:taxon-name-part taxon-name-part-type="species" reg="boghossiani">boghossiani</tp:taxon-name-part></tp:taxon-name></italic> Forel, <italic><tp:taxon-name><tp:taxon-name-part taxon-name-part-type="genus" reg="Crematogaster">Crematogaster</tp:taxon-name-part> <tp:taxon-name-part taxon-name-part-type="species" reg="schmidti">schmidti</tp:taxon-name-part></tp:taxon-name></italic> (Mayr), <italic><tp:taxon-name><tp:taxon-name-part taxon-name-part-type="genus" reg="Dolichoderus">Dolichoderus</tp:taxon-name-part> <tp:taxon-name-part taxon-name-part-type="species" reg="quadripunctatus">quadripunctatus</tp:taxon-name-part></tp:taxon-name></italic> (Linnaeus), <tp:taxon-name><tp:taxon-name-part taxon-name-part-type="genus" reg="Lasius">Lasius</tp:taxon-name-part> <tp:taxon-name-part taxon-name-part-type="uncertainty-rank">cf.</tp:taxon-name-part> <tp:taxon-name-part taxon-name-part-type="species" reg="alienus">alienus</tp:taxon-name-part></tp:taxon-name>, <italic><tp:taxon-name><tp:taxon-name-part taxon-name-part-type="genus" reg="Lasius">L.</tp:taxon-name-part> <tp:taxon-name-part taxon-name-part-type="species" reg="illyricus">illyricus</tp:taxon-name-part></tp:taxon-name></italic> Zimmermann, <italic><tp:taxon-name><tp:taxon-name-part taxon-name-part-type="genus" reg="Lepisiota">Lepisiota</tp:taxon-name-part> <tp:taxon-name-part taxon-name-part-type="species" reg="frauenfeldi">frauenfeldi</tp:taxon-name-part></tp:taxon-name></italic> (Mayr), <italic><tp:taxon-name><tp:taxon-name-part taxon-name-part-type="genus" reg="Pheidole">Pheidole</tp:taxon-name-part> <tp:taxon-name-part taxon-name-part-type="species" reg="pallidula">pallidula</tp:taxon-name-part></tp:taxon-name></italic> (Nylander), <italic><tp:taxon-name><tp:taxon-name-part taxon-name-part-type="genus" reg="Plagiolepis">Plagiolepis</tp:taxon-name-part> <tp:taxon-name-part taxon-name-part-type="species" reg="pygmaea">pygmaea</tp:taxon-name-part></tp:taxon-name></italic> (Latreille), <tp:taxon-name><tp:taxon-name-part taxon-name-part-type="genus" reg="Temnothorax">Temnothorax</tp:taxon-name-part> <tp:taxon-name-part taxon-name-part-type="uncertainty-rank">cf.</tp:taxon-name-part> <tp:taxon-name-part taxon-name-part-type="species" reg="bulgaricus">bulgaricus</tp:taxon-name-part></tp:taxon-name>, <italic><tp:taxon-name><tp:taxon-name-part taxon-name-part-type="genus" reg="Temnothorax">T.</tp:taxon-name-part> <tp:taxon-name-part taxon-name-part-type="species" reg="laconicus">laconicus</tp:taxon-name-part></tp:taxon-name></italic> Csősz et al., <italic><tp:taxon-name><tp:taxon-name-part taxon-name-part-type="genus" reg="Temnothorax">T.</tp:taxon-name-part> <tp:taxon-name-part taxon-name-part-type="species" reg="recedens">recedens</tp:taxon-name-part></tp:taxon-name></italic> (Nylander), <italic><tp:taxon-name><tp:taxon-name-part taxon-name-part-type="genus" reg="Temnothorax">T.</tp:taxon-name-part> <tp:taxon-name-part taxon-name-part-type="species" reg="strymonensis">strymonensis</tp:taxon-name-part></tp:taxon-name></italic> Csősz, Salata &amp; Borowiec; <bold>Taygetos Mts., Karveli</bold>: <tp:taxon-name><tp:taxon-name-part taxon-name-part-type="genus" reg="Aphaenogaster">Aphaenogaster</tp:taxon-name-part> <tp:taxon-name-part taxon-name-part-type="uncertainty-rank">cf.</tp:taxon-name-part> <tp:taxon-name-part taxon-name-part-type="species" reg="muelleriana">muelleriana</tp:taxon-name-part></tp:taxon-name>, <italic><tp:taxon-name><tp:taxon-name-part taxon-name-part-type="genus" reg="Crematogaster">Crematogaster</tp:taxon-name-part> <tp:taxon-name-part taxon-name-part-type="species" reg="schmidti">schmidti</tp:taxon-name-part></tp:taxon-name></italic> (Mayr), <tp:taxon-name><tp:taxon-name-part taxon-name-part-type="genus" reg="Lasius">Lasius</tp:taxon-name-part> <tp:taxon-name-part taxon-name-part-type="uncertainty-rank">cf.</tp:taxon-name-part> <tp:taxon-name-part taxon-name-part-type="species" reg="alienus">alienus</tp:taxon-name-part></tp:taxon-name>, <italic><tp:taxon-name><tp:taxon-name-part taxon-name-part-type="genus" reg="Lasius">L.</tp:taxon-name-part> <tp:taxon-name-part taxon-name-part-type="species" reg="illyricus">illyricus</tp:taxon-name-part></tp:taxon-name></italic> Zimmermann, <italic><tp:taxon-name><tp:taxon-name-part taxon-name-part-type="genus" reg="Myrmecina">Myrmecina</tp:taxon-name-part> <tp:taxon-name-part taxon-name-part-type="species" reg="graminicola">graminicola</tp:taxon-name-part></tp:taxon-name></italic> (Latreille), <italic><tp:taxon-name><tp:taxon-name-part taxon-name-part-type="genus" reg="Temnothorax">Temnothorax</tp:taxon-name-part> <tp:taxon-name-part taxon-name-part-type="species" reg="helenae">helenae</tp:taxon-name-part></tp:taxon-name></italic> Csősz et al., <italic><tp:taxon-name><tp:taxon-name-part taxon-name-part-type="genus" reg="Temnothorax">T.</tp:taxon-name-part> <tp:taxon-name-part taxon-name-part-type="species" reg="strymonensis">strymonensis</tp:taxon-name-part></tp:taxon-name></italic> Csősz, Salata &amp; Borowiec; <bold>Tetrazi Mts., 0.5 km E of Vastas</bold>: <italic><tp:taxon-name><tp:taxon-name-part taxon-name-part-type="genus" reg="Aphaenogaster">Aphaenogaster</tp:taxon-name-part> <tp:taxon-name-part taxon-name-part-type="species" reg="balcanica">balcanica</tp:taxon-name-part></tp:taxon-name></italic> (Emery), <italic><tp:taxon-name><tp:taxon-name-part taxon-name-part-type="genus" reg="Camponotus">Camponotus</tp:taxon-name-part> <tp:taxon-name-part taxon-name-part-type="species" reg="dalmaticus">dalmaticus</tp:taxon-name-part></tp:taxon-name></italic> (Nylander), <italic><tp:taxon-name><tp:taxon-name-part taxon-name-part-type="genus" reg="Camponotus">C.</tp:taxon-name-part> <tp:taxon-name-part taxon-name-part-type="species" reg="fallax">fallax</tp:taxon-name-part></tp:taxon-name></italic> (Nylander), <italic><tp:taxon-name><tp:taxon-name-part taxon-name-part-type="genus" reg="Camponotus">C.</tp:taxon-name-part> <tp:taxon-name-part taxon-name-part-type="species" reg="laconicus">laconicus</tp:taxon-name-part></tp:taxon-name></italic> Csősz et al., <italic><tp:taxon-name><tp:taxon-name-part taxon-name-part-type="genus" reg="Camponotus">C.</tp:taxon-name-part> <tp:taxon-name-part taxon-name-part-type="species" reg="piceus">piceus</tp:taxon-name-part></tp:taxon-name></italic> (Leach), <italic><tp:taxon-name><tp:taxon-name-part taxon-name-part-type="genus" reg="Colobopsis">Colobopsis</tp:taxon-name-part> <tp:taxon-name-part taxon-name-part-type="species" reg="truncata">truncata</tp:taxon-name-part></tp:taxon-name></italic> (Spinola), <italic><tp:taxon-name><tp:taxon-name-part taxon-name-part-type="genus" reg="Crematogaster">Crematogaster</tp:taxon-name-part> <tp:taxon-name-part taxon-name-part-type="species" reg="schmidti">schmidti</tp:taxon-name-part></tp:taxon-name></italic> (Mayr), <italic><tp:taxon-name><tp:taxon-name-part taxon-name-part-type="genus" reg="Formica">Formica</tp:taxon-name-part> <tp:taxon-name-part taxon-name-part-type="species" reg="gagates">gagates</tp:taxon-name-part></tp:taxon-name></italic> Latreille, <italic><tp:taxon-name><tp:taxon-name-part taxon-name-part-type="genus" reg="Lasius">Lasius</tp:taxon-name-part> <tp:taxon-name-part taxon-name-part-type="species" reg="illyricus">illyricus</tp:taxon-name-part></tp:taxon-name></italic> Zimmermann, <italic><tp:taxon-name><tp:taxon-name-part taxon-name-part-type="genus" reg="Pheidole">Pheidole</tp:taxon-name-part> <tp:taxon-name-part taxon-name-part-type="species" reg="pallidula">pallidula</tp:taxon-name-part></tp:taxon-name></italic> (Nylander), <italic><tp:taxon-name><tp:taxon-name-part taxon-name-part-type="genus" reg="Plagiolepis">Plagiolepis</tp:taxon-name-part> <tp:taxon-name-part taxon-name-part-type="species" reg="pygmaea">pygmaea</tp:taxon-name-part></tp:taxon-name></italic> (Latreille), <italic><tp:taxon-name><tp:taxon-name-part taxon-name-part-type="genus" reg="Temnothorax">Temnothorax</tp:taxon-name-part> <tp:taxon-name-part taxon-name-part-type="species" reg="helenae">helenae</tp:taxon-name-part></tp:taxon-name></italic> Csősz et al., <italic><tp:taxon-name><tp:taxon-name-part taxon-name-part-type="genus" reg="Temnothorax">T.</tp:taxon-name-part> <tp:taxon-name-part taxon-name-part-type="species" reg="laconicus">laconicus</tp:taxon-name-part></tp:taxon-name></italic> Csősz et al., <italic><tp:taxon-name><tp:taxon-name-part taxon-name-part-type="genus" reg="Temnothorax">T.</tp:taxon-name-part> <tp:taxon-name-part taxon-name-part-type="species" reg="morea">morea</tp:taxon-name-part></tp:taxon-name></italic> Csősz, Salata &amp; Borowiec, <italic><tp:taxon-name><tp:taxon-name-part taxon-name-part-type="genus" reg="Temnothorax">T.</tp:taxon-name-part> <tp:taxon-name-part taxon-name-part-type="species" reg="rogeri">rogeri</tp:taxon-name-part></tp:taxon-name></italic> Emery; <bold>Tetrazi Mts., Isaris</bold>: <italic><tp:taxon-name><tp:taxon-name-part taxon-name-part-type="genus" reg="Aphaenogaster">Aphaenogaster</tp:taxon-name-part> <tp:taxon-name-part taxon-name-part-type="species" reg="balcanica">balcanica</tp:taxon-name-part></tp:taxon-name></italic> (Emery), <italic><tp:taxon-name><tp:taxon-name-part taxon-name-part-type="genus" reg="Aphaenogaster">A.</tp:taxon-name-part> <tp:taxon-name-part taxon-name-part-type="species" reg="subterranea">subterranea</tp:taxon-name-part></tp:taxon-name></italic> (Latreille), <italic><tp:taxon-name><tp:taxon-name-part taxon-name-part-type="genus" reg="Camponotus">Camponotus</tp:taxon-name-part> <tp:taxon-name-part taxon-name-part-type="species" reg="dalmaticus">dalmaticus</tp:taxon-name-part></tp:taxon-name></italic> (Nylander), <italic><tp:taxon-name><tp:taxon-name-part taxon-name-part-type="genus" reg="Camponotus">C.</tp:taxon-name-part> <tp:taxon-name-part taxon-name-part-type="species" reg="laconicus">laconicus</tp:taxon-name-part></tp:taxon-name></italic> Csősz et al., <italic><tp:taxon-name><tp:taxon-name-part taxon-name-part-type="genus" reg="Camponotus">C.</tp:taxon-name-part> <tp:taxon-name-part taxon-name-part-type="species" reg="lateralis">lateralis</tp:taxon-name-part></tp:taxon-name></italic> (Olivier), <italic><tp:taxon-name><tp:taxon-name-part taxon-name-part-type="genus" reg="Crematogaster">Crematogaster</tp:taxon-name-part> <tp:taxon-name-part taxon-name-part-type="species" reg="schmidti">schmidti</tp:taxon-name-part></tp:taxon-name></italic> (Mayr), <italic><tp:taxon-name><tp:taxon-name-part taxon-name-part-type="genus" reg="Dolichoderus">Dolichoderus</tp:taxon-name-part> <tp:taxon-name-part taxon-name-part-type="species" reg="quadripunctatus">quadripunctatus</tp:taxon-name-part></tp:taxon-name></italic> (Linnaeus), <tp:taxon-name><tp:taxon-name-part taxon-name-part-type="genus" reg="Lasius">Lasius</tp:taxon-name-part> <tp:taxon-name-part taxon-name-part-type="uncertainty-rank">cf.</tp:taxon-name-part> <tp:taxon-name-part taxon-name-part-type="species" reg="alienus">alienus</tp:taxon-name-part></tp:taxon-name>, <italic><tp:taxon-name><tp:taxon-name-part taxon-name-part-type="genus" reg="Lasius">L.</tp:taxon-name-part> <tp:taxon-name-part taxon-name-part-type="species" reg="illyricus">illyricus</tp:taxon-name-part></tp:taxon-name></italic> Zimmermann, <italic><tp:taxon-name><tp:taxon-name-part taxon-name-part-type="genus" reg="Lepisiota">Lepisiota</tp:taxon-name-part> <tp:taxon-name-part taxon-name-part-type="species" reg="frauenfeldi">frauenfeldi</tp:taxon-name-part></tp:taxon-name></italic> (Mayr), <tp:taxon-name><tp:taxon-name-part taxon-name-part-type="genus" reg="Temnothorax">Temnothorax</tp:taxon-name-part> <tp:taxon-name-part taxon-name-part-type="uncertainty-rank">cf.</tp:taxon-name-part> <tp:taxon-name-part taxon-name-part-type="species" reg="bulgaricus">bulgaricus</tp:taxon-name-part></tp:taxon-name>, <italic><tp:taxon-name><tp:taxon-name-part taxon-name-part-type="genus" reg="Temnothorax">T.</tp:taxon-name-part> <tp:taxon-name-part taxon-name-part-type="species" reg="helenae">helenae</tp:taxon-name-part></tp:taxon-name></italic> Csősz et al.,; <bold>Tetrazi Mts., Karnasi</bold>: <italic><tp:taxon-name><tp:taxon-name-part taxon-name-part-type="genus" reg="Aphaenogaster">Aphaenogaster</tp:taxon-name-part> <tp:taxon-name-part taxon-name-part-type="species" reg="balcanica">balcanica</tp:taxon-name-part></tp:taxon-name></italic> (Emery), <tp:taxon-name><tp:taxon-name-part taxon-name-part-type="genus" reg="Aphaenogaster">A.</tp:taxon-name-part> <tp:taxon-name-part taxon-name-part-type="uncertainty-rank">cf.</tp:taxon-name-part> <tp:taxon-name-part taxon-name-part-type="species" reg="muelleriana">muelleriana</tp:taxon-name-part></tp:taxon-name>, <italic><tp:taxon-name><tp:taxon-name-part taxon-name-part-type="genus" reg="Camponotus">Camponotus</tp:taxon-name-part> <tp:taxon-name-part taxon-name-part-type="species" reg="dalmaticus">dalmaticus</tp:taxon-name-part></tp:taxon-name></italic> (Nylander), <italic><tp:taxon-name><tp:taxon-name-part taxon-name-part-type="genus" reg="Camponotus">C.</tp:taxon-name-part> <tp:taxon-name-part taxon-name-part-type="species" reg="lateralis">lateralis</tp:taxon-name-part></tp:taxon-name></italic> (Olivier), <italic><tp:taxon-name><tp:taxon-name-part taxon-name-part-type="genus" reg="Crematogaster">Crematogaster</tp:taxon-name-part> <tp:taxon-name-part taxon-name-part-type="species" reg="schmidti">schmidti</tp:taxon-name-part></tp:taxon-name></italic> (Mayr), <italic><tp:taxon-name><tp:taxon-name-part taxon-name-part-type="genus" reg="Lasius">Lasius</tp:taxon-name-part> <tp:taxon-name-part taxon-name-part-type="species" reg="illyricus">illyricus</tp:taxon-name-part></tp:taxon-name></italic> Zimmermann, <italic><tp:taxon-name><tp:taxon-name-part taxon-name-part-type="genus" reg="Messor">Messor</tp:taxon-name-part> <tp:taxon-name-part taxon-name-part-type="species" reg="hellenius">hellenius</tp:taxon-name-part></tp:taxon-name></italic> Agosti &amp; Collingwood, <italic><tp:taxon-name><tp:taxon-name-part taxon-name-part-type="genus" reg="Pheidole">Pheidole</tp:taxon-name-part> <tp:taxon-name-part taxon-name-part-type="species" reg="pallidula">pallidula</tp:taxon-name-part></tp:taxon-name></italic> (Nylander), <tp:taxon-name><tp:taxon-name-part taxon-name-part-type="genus" reg="Temnothorax">Temnothorax</tp:taxon-name-part> <tp:taxon-name-part taxon-name-part-type="uncertainty-rank">cf.</tp:taxon-name-part> <tp:taxon-name-part taxon-name-part-type="species" reg="bulgaricus">bulgaricus</tp:taxon-name-part></tp:taxon-name>, <italic><tp:taxon-name><tp:taxon-name-part taxon-name-part-type="genus" reg="Temnothorax">Temnothorax</tp:taxon-name-part> <tp:taxon-name-part taxon-name-part-type="species" reg="laconicus">laconicus</tp:taxon-name-part></tp:taxon-name></italic> Csősz et al., <italic><tp:taxon-name><tp:taxon-name-part taxon-name-part-type="genus" reg="Temnothorax">T.</tp:taxon-name-part> <tp:taxon-name-part taxon-name-part-type="species" reg="morea">morea</tp:taxon-name-part></tp:taxon-name></italic> Csősz, Salata &amp; Borowiec, <italic><tp:taxon-name><tp:taxon-name-part taxon-name-part-type="genus" reg="Temnothorax">T.</tp:taxon-name-part> <tp:taxon-name-part taxon-name-part-type="species" reg="rogeri">rogeri</tp:taxon-name-part></tp:taxon-name></italic> Emery, <italic><tp:taxon-name><tp:taxon-name-part taxon-name-part-type="genus" reg="Tetramorium">Tetramorium</tp:taxon-name-part> <tp:taxon-name-part taxon-name-part-type="species" reg="kephalosi">kephalosi</tp:taxon-name-part></tp:taxon-name></italic> Salata &amp; Borowiec.</p><p><bold>Sterea Ellas, Aetolia-Acarnania, Psila Alonia</bold>: <italic><tp:taxon-name><tp:taxon-name-part taxon-name-part-type="genus" reg="Aphaenogaster">Aphaenogaster</tp:taxon-name-part> <tp:taxon-name-part taxon-name-part-type="species" reg="balcanica">balcanica</tp:taxon-name-part></tp:taxon-name></italic> (Emery), <tp:taxon-name><tp:taxon-name-part taxon-name-part-type="genus" reg="Aphaenogaster">A.</tp:taxon-name-part> <tp:taxon-name-part taxon-name-part-type="uncertainty-rank">cf.</tp:taxon-name-part> <tp:taxon-name-part taxon-name-part-type="species" reg="muelleriana">muelleriana</tp:taxon-name-part></tp:taxon-name>, <italic><tp:taxon-name><tp:taxon-name-part taxon-name-part-type="genus" reg="Aphaenogaster">A.</tp:taxon-name-part> <tp:taxon-name-part taxon-name-part-type="species" reg="subterranea">subterranea</tp:taxon-name-part></tp:taxon-name></italic> (Latreille), <italic><tp:taxon-name><tp:taxon-name-part taxon-name-part-type="genus" reg="Camponotus">Camponotus</tp:taxon-name-part> <tp:taxon-name-part taxon-name-part-type="species" reg="dalmaticus">dalmaticus</tp:taxon-name-part></tp:taxon-name></italic> (Nylander), <italic><tp:taxon-name><tp:taxon-name-part taxon-name-part-type="genus" reg="Camponotus">C.</tp:taxon-name-part> <tp:taxon-name-part taxon-name-part-type="species" reg="lateralis">lateralis</tp:taxon-name-part></tp:taxon-name></italic> (Olivier), <italic><tp:taxon-name><tp:taxon-name-part taxon-name-part-type="genus" reg="Cataglyphis">Cataglyphis</tp:taxon-name-part> <tp:taxon-name-part taxon-name-part-type="species" reg="nodus">nodus</tp:taxon-name-part></tp:taxon-name></italic> (Brullé), <italic><tp:taxon-name><tp:taxon-name-part taxon-name-part-type="genus" reg="Crematogaster">Crematogaster</tp:taxon-name-part> <tp:taxon-name-part taxon-name-part-type="species" reg="schmidti">schmidti</tp:taxon-name-part></tp:taxon-name></italic> (Mayr), <italic><tp:taxon-name><tp:taxon-name-part taxon-name-part-type="genus" reg="Dolichoderus">Dolichoderus</tp:taxon-name-part> <tp:taxon-name-part taxon-name-part-type="species" reg="quadripunctatus">quadripunctatus</tp:taxon-name-part></tp:taxon-name></italic> (Linnaeus), <italic><tp:taxon-name><tp:taxon-name-part taxon-name-part-type="genus" reg="Lasius">Lasius</tp:taxon-name-part> <tp:taxon-name-part taxon-name-part-type="species" reg="illyricus">illyricus</tp:taxon-name-part></tp:taxon-name></italic> Zimmermann, <italic><tp:taxon-name><tp:taxon-name-part taxon-name-part-type="genus" reg="Messor">Messor</tp:taxon-name-part> <tp:taxon-name-part taxon-name-part-type="species" reg="wasmanni">wasmanni</tp:taxon-name-part></tp:taxon-name></italic> Krausse, <tp:taxon-name><tp:taxon-name-part taxon-name-part-type="genus" reg="Pheidole">Pheidole</tp:taxon-name-part> <tp:taxon-name-part taxon-name-part-type="uncertainty-rank">cf.</tp:taxon-name-part> <tp:taxon-name-part taxon-name-part-type="species" reg="pallidula">pallidula</tp:taxon-name-part></tp:taxon-name>, <italic><tp:taxon-name><tp:taxon-name-part taxon-name-part-type="genus" reg="Plagiolepis">Plagiolepis</tp:taxon-name-part> <tp:taxon-name-part taxon-name-part-type="species" reg="pygmaea">pygmaea</tp:taxon-name-part></tp:taxon-name></italic> (Latreille), <tp:taxon-name><tp:taxon-name-part taxon-name-part-type="genus" reg="Solenopsis">Solenopsis</tp:taxon-name-part> <tp:taxon-name-part taxon-name-part-type="uncertainty-rank">cf.</tp:taxon-name-part> <tp:taxon-name-part taxon-name-part-type="species" reg="lusitanica">lusitanica</tp:taxon-name-part></tp:taxon-name>, <italic><tp:taxon-name><tp:taxon-name-part taxon-name-part-type="genus" reg="Temnothorax">Temnothorax</tp:taxon-name-part> <tp:taxon-name-part taxon-name-part-type="species" reg="crassispinus">crassispinus</tp:taxon-name-part></tp:taxon-name></italic> (Karavaiev).</p><p><bold>Sterea Ellas, Euboea, 1.2 km NW of Gerontas</bold>: <italic><tp:taxon-name><tp:taxon-name-part taxon-name-part-type="genus" reg="Aphaenogaster">Aphaenogaster</tp:taxon-name-part> <tp:taxon-name-part taxon-name-part-type="species" reg="balcanica">balcanica</tp:taxon-name-part></tp:taxon-name></italic> (Emery), <italic><tp:taxon-name><tp:taxon-name-part taxon-name-part-type="genus" reg="Camponotus">Camponotus</tp:taxon-name-part> <tp:taxon-name-part taxon-name-part-type="species" reg="aethiops">aethiops</tp:taxon-name-part></tp:taxon-name></italic> (Latreille), <italic><tp:taxon-name><tp:taxon-name-part taxon-name-part-type="genus" reg="Camponotus">C.</tp:taxon-name-part> <tp:taxon-name-part taxon-name-part-type="species" reg="dalmaticus">dalmaticus</tp:taxon-name-part></tp:taxon-name></italic> (Nylander), <italic><tp:taxon-name><tp:taxon-name-part taxon-name-part-type="genus" reg="Camponotus">C.</tp:taxon-name-part> <tp:taxon-name-part taxon-name-part-type="species" reg="gestroi">gestroi</tp:taxon-name-part></tp:taxon-name></italic> Emery, <italic><tp:taxon-name><tp:taxon-name-part taxon-name-part-type="genus" reg="Camponotus">C.</tp:taxon-name-part> <tp:taxon-name-part taxon-name-part-type="species" reg="kiesenwetteri">kiesenwetteri</tp:taxon-name-part></tp:taxon-name></italic> (Roger), <italic><tp:taxon-name><tp:taxon-name-part taxon-name-part-type="genus" reg="Camponotus">C.</tp:taxon-name-part> <tp:taxon-name-part taxon-name-part-type="species" reg="laconicus">laconicus</tp:taxon-name-part></tp:taxon-name></italic> Emery, <italic><tp:taxon-name><tp:taxon-name-part taxon-name-part-type="genus" reg="Camponotus">C.</tp:taxon-name-part> <tp:taxon-name-part taxon-name-part-type="species" reg="lateralis">lateralis</tp:taxon-name-part></tp:taxon-name></italic> (Olivier), <italic><tp:taxon-name><tp:taxon-name-part taxon-name-part-type="genus" reg="Camponotus">C.</tp:taxon-name-part> <tp:taxon-name-part taxon-name-part-type="species" reg="piceus">piceus</tp:taxon-name-part></tp:taxon-name></italic> (Leach), <italic><tp:taxon-name><tp:taxon-name-part taxon-name-part-type="genus" reg="Cataglyphis">Cataglyphis</tp:taxon-name-part> <tp:taxon-name-part taxon-name-part-type="species" reg="aenescens">aenescens</tp:taxon-name-part></tp:taxon-name></italic> (Nylander), <italic><tp:taxon-name><tp:taxon-name-part taxon-name-part-type="genus" reg="Crematogaster">Crematogaster</tp:taxon-name-part> <tp:taxon-name-part taxon-name-part-type="species" reg="ionia">ionia</tp:taxon-name-part></tp:taxon-name></italic> Forel, <italic><tp:taxon-name><tp:taxon-name-part taxon-name-part-type="genus" reg="Crematogaster">C.</tp:taxon-name-part> <tp:taxon-name-part taxon-name-part-type="species" reg="schmidti">schmidti</tp:taxon-name-part></tp:taxon-name></italic> (Mayr), <tp:taxon-name><tp:taxon-name-part taxon-name-part-type="genus" reg="Pheidole">Pheidole</tp:taxon-name-part> <tp:taxon-name-part taxon-name-part-type="uncertainty-rank">cf.</tp:taxon-name-part> <tp:taxon-name-part taxon-name-part-type="species" reg="pallidula">pallidula</tp:taxon-name-part></tp:taxon-name>, <italic><tp:taxon-name><tp:taxon-name-part taxon-name-part-type="genus" reg="Plagiolepis">Plagiolepis</tp:taxon-name-part> <tp:taxon-name-part taxon-name-part-type="species" reg="pygmaea">pygmaea</tp:taxon-name-part></tp:taxon-name></italic> (Latreille), <italic><tp:taxon-name><tp:taxon-name-part taxon-name-part-type="genus" reg="Tapinoma">Tapinoma</tp:taxon-name-part> <tp:taxon-name-part taxon-name-part-type="species" reg="erraticum">erraticum</tp:taxon-name-part></tp:taxon-name></italic> (Latreille), <italic><tp:taxon-name><tp:taxon-name-part taxon-name-part-type="genus" reg="Temnothorax">Temnothorax</tp:taxon-name-part> <tp:taxon-name-part taxon-name-part-type="species" reg="graecus">graecus</tp:taxon-name-part></tp:taxon-name></italic> (Forel), <italic><tp:taxon-name><tp:taxon-name-part taxon-name-part-type="genus" reg="Temnothorax">T.</tp:taxon-name-part> <tp:taxon-name-part taxon-name-part-type="species" reg="recedens">recedens</tp:taxon-name-part></tp:taxon-name></italic> (Nylander); <bold>2.3 km S of Stropones</bold>: <italic><tp:taxon-name><tp:taxon-name-part taxon-name-part-type="genus" reg="Camponotus">Camponotus</tp:taxon-name-part> <tp:taxon-name-part taxon-name-part-type="species" reg="aethiops">aethiops</tp:taxon-name-part></tp:taxon-name></italic> (Latreille), <italic><tp:taxon-name><tp:taxon-name-part taxon-name-part-type="genus" reg="Camponotus">C.</tp:taxon-name-part> <tp:taxon-name-part taxon-name-part-type="species" reg="piceus">piceus</tp:taxon-name-part></tp:taxon-name></italic> (Leach), <italic><tp:taxon-name><tp:taxon-name-part taxon-name-part-type="genus" reg="Camponotus">C.</tp:taxon-name-part> <tp:taxon-name-part taxon-name-part-type="species" reg="vagus">vagus</tp:taxon-name-part></tp:taxon-name></italic> (Scopoli), <italic><tp:taxon-name><tp:taxon-name-part taxon-name-part-type="genus" reg="Cataglyphis">Cataglyphis</tp:taxon-name-part> <tp:taxon-name-part taxon-name-part-type="species" reg="nodus">nodus</tp:taxon-name-part></tp:taxon-name></italic> (Brullé), <italic><tp:taxon-name><tp:taxon-name-part taxon-name-part-type="genus" reg="Formica">Formica</tp:taxon-name-part> <tp:taxon-name-part taxon-name-part-type="species" reg="fusca">fusca</tp:taxon-name-part></tp:taxon-name></italic> Karavaiev, <italic><tp:taxon-name><tp:taxon-name-part taxon-name-part-type="genus" reg="Lasius">Lasius</tp:taxon-name-part> <tp:taxon-name-part taxon-name-part-type="species" reg="alienus">alienus</tp:taxon-name-part></tp:taxon-name></italic> Förster, <italic><tp:taxon-name><tp:taxon-name-part taxon-name-part-type="genus" reg="Lasius">L.</tp:taxon-name-part> <tp:taxon-name-part taxon-name-part-type="species" reg="flavus">flavus</tp:taxon-name-part></tp:taxon-name></italic> (Fabricius), <italic><tp:taxon-name><tp:taxon-name-part taxon-name-part-type="genus" reg="Pheidole">Pheidole</tp:taxon-name-part> <tp:taxon-name-part taxon-name-part-type="species" reg="pallidula">pallidula</tp:taxon-name-part></tp:taxon-name></italic> (Nylander), <italic><tp:taxon-name><tp:taxon-name-part taxon-name-part-type="genus" reg="Temnothorax">Temnothorax</tp:taxon-name-part> <tp:taxon-name-part taxon-name-part-type="species" reg="crasecundus">crasecundus</tp:taxon-name-part></tp:taxon-name></italic> Seifert &amp; Csősz, <italic><tp:taxon-name><tp:taxon-name-part taxon-name-part-type="genus" reg="Temnothorax">T.</tp:taxon-name-part> <tp:taxon-name-part taxon-name-part-type="species" reg="helenae">helenae</tp:taxon-name-part></tp:taxon-name></italic> Csősz et al., <italic><tp:taxon-name><tp:taxon-name-part taxon-name-part-type="genus" reg="Temnothorax">T.</tp:taxon-name-part> <tp:taxon-name-part taxon-name-part-type="species" reg="unifasciatus">unifasciatus</tp:taxon-name-part></tp:taxon-name></italic> (Latreille); <bold>300 m NW of Agios</bold>: <italic><tp:taxon-name><tp:taxon-name-part taxon-name-part-type="genus" reg="Camponotus">Camponotus</tp:taxon-name-part> <tp:taxon-name-part taxon-name-part-type="species" reg="aethiops">aethiops</tp:taxon-name-part></tp:taxon-name></italic> (Latreille), <italic><tp:taxon-name><tp:taxon-name-part taxon-name-part-type="genus" reg="Camponotus">C.</tp:taxon-name-part> <tp:taxon-name-part taxon-name-part-type="species" reg="dalmaticus">dalmaticus</tp:taxon-name-part></tp:taxon-name></italic> (Nylander), <italic><tp:taxon-name><tp:taxon-name-part taxon-name-part-type="genus" reg="Cataglyphis">Cataglyphis</tp:taxon-name-part> <tp:taxon-name-part taxon-name-part-type="species" reg="nodus">nodus</tp:taxon-name-part></tp:taxon-name></italic> (Brullé), <italic><tp:taxon-name><tp:taxon-name-part taxon-name-part-type="genus" reg="Crematogaster">Crematogaster</tp:taxon-name-part> <tp:taxon-name-part taxon-name-part-type="species" reg="ionia">ionia</tp:taxon-name-part></tp:taxon-name></italic> Forel, <italic><tp:taxon-name><tp:taxon-name-part taxon-name-part-type="genus" reg="Dolichoderus">Dolichoderus</tp:taxon-name-part> <tp:taxon-name-part taxon-name-part-type="species" reg="quadripunctatus">quadripunctatus</tp:taxon-name-part></tp:taxon-name></italic> (Linnaeus), <italic><tp:taxon-name><tp:taxon-name-part taxon-name-part-type="genus" reg="Formica">Formica</tp:taxon-name-part> <tp:taxon-name-part taxon-name-part-type="species" reg="fusca">fusca</tp:taxon-name-part></tp:taxon-name></italic> Karavaiev, <italic><tp:taxon-name><tp:taxon-name-part taxon-name-part-type="genus" reg="Lasius">Lasius</tp:taxon-name-part> <tp:taxon-name-part taxon-name-part-type="species" reg="lasioides">lasioides</tp:taxon-name-part></tp:taxon-name></italic> (Emery), <tp:taxon-name><tp:taxon-name-part taxon-name-part-type="genus" reg="Pheidole">Pheidole</tp:taxon-name-part> <tp:taxon-name-part taxon-name-part-type="uncertainty-rank">cf.</tp:taxon-name-part> <tp:taxon-name-part taxon-name-part-type="species" reg="pallidula">pallidula</tp:taxon-name-part></tp:taxon-name>, <italic><tp:taxon-name><tp:taxon-name-part taxon-name-part-type="genus" reg="Plagiolepis">Plagiolepis</tp:taxon-name-part> <tp:taxon-name-part taxon-name-part-type="species" reg="pygmaea">pygmaea</tp:taxon-name-part></tp:taxon-name></italic> (Latreille), <italic><tp:taxon-name><tp:taxon-name-part taxon-name-part-type="genus" reg="Temnothorax">Temnothorax</tp:taxon-name-part> <tp:taxon-name-part taxon-name-part-type="species" reg="lichtensteini">lichtensteini</tp:taxon-name-part></tp:taxon-name></italic> (Bondroit), <italic><tp:taxon-name><tp:taxon-name-part taxon-name-part-type="genus" reg="Temnothorax">T.</tp:taxon-name-part> <tp:taxon-name-part taxon-name-part-type="species" reg="parvulus">parvulus</tp:taxon-name-part></tp:taxon-name></italic> (Schenck), <italic><tp:taxon-name><tp:taxon-name-part taxon-name-part-type="genus" reg="Temnothorax">T.</tp:taxon-name-part> <tp:taxon-name-part taxon-name-part-type="species" reg="recedens">recedens</tp:taxon-name-part></tp:taxon-name></italic> (Nylander), <italic><tp:taxon-name><tp:taxon-name-part taxon-name-part-type="genus" reg="Temnothorax">T.</tp:taxon-name-part> <tp:taxon-name-part taxon-name-part-type="species" reg="unifasciatus">unifasciatus</tp:taxon-name-part></tp:taxon-name></italic> (Latreille); <bold>570 m NW of Drosia</bold>: <italic><tp:taxon-name><tp:taxon-name-part taxon-name-part-type="genus" reg="Aphaenogaster">Aphaenogaster</tp:taxon-name-part> <tp:taxon-name-part taxon-name-part-type="species" reg="balcanica">balcanica</tp:taxon-name-part></tp:taxon-name></italic> (Emery), <italic><tp:taxon-name><tp:taxon-name-part taxon-name-part-type="genus" reg="Aphaenogaster">A.</tp:taxon-name-part> <tp:taxon-name-part taxon-name-part-type="species" reg="subterranea">subterranea</tp:taxon-name-part></tp:taxon-name></italic> (Latreille), <italic><tp:taxon-name><tp:taxon-name-part taxon-name-part-type="genus" reg="Camponotus">Camponotus</tp:taxon-name-part> <tp:taxon-name-part taxon-name-part-type="species" reg="dalmaticus">dalmaticus</tp:taxon-name-part></tp:taxon-name></italic> (Nylander), <italic><tp:taxon-name><tp:taxon-name-part taxon-name-part-type="genus" reg="Camponotus">C.</tp:taxon-name-part> <tp:taxon-name-part taxon-name-part-type="species" reg="ionius">ionius</tp:taxon-name-part></tp:taxon-name></italic> Emery, <italic><tp:taxon-name><tp:taxon-name-part taxon-name-part-type="genus" reg="Camponotus">C.</tp:taxon-name-part> <tp:taxon-name-part taxon-name-part-type="species" reg="lateralis">lateralis</tp:taxon-name-part></tp:taxon-name></italic> (Olivier), <italic><tp:taxon-name><tp:taxon-name-part taxon-name-part-type="genus" reg="Camponotus">C.</tp:taxon-name-part> <tp:taxon-name-part taxon-name-part-type="species" reg="piceus">piceus</tp:taxon-name-part></tp:taxon-name></italic> (Leach), <italic><tp:taxon-name><tp:taxon-name-part taxon-name-part-type="genus" reg="Camponotus">C.</tp:taxon-name-part> <tp:taxon-name-part taxon-name-part-type="species" reg="vagus">vagus</tp:taxon-name-part></tp:taxon-name></italic> (Scopoli), <italic><tp:taxon-name><tp:taxon-name-part taxon-name-part-type="genus" reg="Cataglyphis">Cataglyphis</tp:taxon-name-part> <tp:taxon-name-part taxon-name-part-type="species" reg="nodus">nodus</tp:taxon-name-part></tp:taxon-name></italic> (Brullé), <italic><tp:taxon-name><tp:taxon-name-part taxon-name-part-type="genus" reg="Crematogaster">Crematogaster</tp:taxon-name-part> <tp:taxon-name-part taxon-name-part-type="species" reg="ionia">ionia</tp:taxon-name-part></tp:taxon-name></italic> Forel, <italic><tp:taxon-name><tp:taxon-name-part taxon-name-part-type="genus" reg="Crematogaster">C.</tp:taxon-name-part> <tp:taxon-name-part taxon-name-part-type="species" reg="schmidti">schmidti</tp:taxon-name-part></tp:taxon-name></italic> (Mayr), <italic><tp:taxon-name><tp:taxon-name-part taxon-name-part-type="genus" reg="Lepisiota">Lepisiota</tp:taxon-name-part> <tp:taxon-name-part taxon-name-part-type="species" reg="frauenfeldi">frauenfeldi</tp:taxon-name-part></tp:taxon-name></italic> (Mayr), <italic><tp:taxon-name><tp:taxon-name-part taxon-name-part-type="genus" reg="Messor">Messor</tp:taxon-name-part> <tp:taxon-name-part taxon-name-part-type="species" reg="hellenius">hellenius</tp:taxon-name-part></tp:taxon-name></italic> Agosti &amp; Collingwood, <italic><tp:taxon-name><tp:taxon-name-part taxon-name-part-type="genus" reg="Temnothorax">Temnothorax</tp:taxon-name-part> <tp:taxon-name-part taxon-name-part-type="species" reg="bulgaricus">bulgaricus</tp:taxon-name-part></tp:taxon-name></italic> (Forel).</p><p><bold>Thessaly, Larissa, Mt. Olympus, 5.3 km E of Olympiada</bold>: <italic><tp:taxon-name><tp:taxon-name-part taxon-name-part-type="genus" reg="Aphaenogaster">Aphaenogaster</tp:taxon-name-part> <tp:taxon-name-part taxon-name-part-type="species" reg="subterranea">subterranea</tp:taxon-name-part></tp:taxon-name></italic> (Latreille), <italic><tp:taxon-name><tp:taxon-name-part taxon-name-part-type="genus" reg="Camponotus">Camponotus</tp:taxon-name-part> <tp:taxon-name-part taxon-name-part-type="species" reg="aethiops">aethiops</tp:taxon-name-part></tp:taxon-name></italic> (Latreille), <italic><tp:taxon-name><tp:taxon-name-part taxon-name-part-type="genus" reg="Camponotus">C.</tp:taxon-name-part> <tp:taxon-name-part taxon-name-part-type="species" reg="lateralis">lateralis</tp:taxon-name-part></tp:taxon-name></italic> (Olivier), <italic><tp:taxon-name><tp:taxon-name-part taxon-name-part-type="genus" reg="Camponotus">C.</tp:taxon-name-part> <tp:taxon-name-part taxon-name-part-type="species" reg="piceus">piceus</tp:taxon-name-part></tp:taxon-name></italic> (Leach), <italic><tp:taxon-name><tp:taxon-name-part taxon-name-part-type="genus" reg="Crematogaster">Crematogaster</tp:taxon-name-part> <tp:taxon-name-part taxon-name-part-type="species" reg="schmidti">schmidti</tp:taxon-name-part></tp:taxon-name></italic> (Mayr), <italic><tp:taxon-name><tp:taxon-name-part taxon-name-part-type="genus" reg="Dolichoderus">Dolichoderus</tp:taxon-name-part> <tp:taxon-name-part taxon-name-part-type="species" reg="quadripunctatus">quadripunctatus</tp:taxon-name-part></tp:taxon-name></italic> (Linnaeus), <italic><tp:taxon-name><tp:taxon-name-part taxon-name-part-type="genus" reg="Formica">Formica</tp:taxon-name-part> <tp:taxon-name-part taxon-name-part-type="species" reg="cunicularia">cunicularia</tp:taxon-name-part></tp:taxon-name></italic> Latreille, <italic><tp:taxon-name><tp:taxon-name-part taxon-name-part-type="genus" reg="Formica">F.</tp:taxon-name-part> <tp:taxon-name-part taxon-name-part-type="species" reg="gagates">gagates</tp:taxon-name-part></tp:taxon-name></italic> Latreille, <italic><tp:taxon-name><tp:taxon-name-part taxon-name-part-type="genus" reg="Lasius">Lasius</tp:taxon-name-part> <tp:taxon-name-part taxon-name-part-type="species" reg="alienus">alienus</tp:taxon-name-part></tp:taxon-name></italic> Förster, <italic><tp:taxon-name><tp:taxon-name-part taxon-name-part-type="genus" reg="Lasius">L.</tp:taxon-name-part> <tp:taxon-name-part taxon-name-part-type="species" reg="emarginatus">emarginatus</tp:taxon-name-part></tp:taxon-name></italic> (Olivier), <italic><tp:taxon-name><tp:taxon-name-part taxon-name-part-type="genus" reg="Messor">Messor</tp:taxon-name-part> <tp:taxon-name-part taxon-name-part-type="species" reg="hellenius">hellenius</tp:taxon-name-part></tp:taxon-name></italic> Agosti &amp; Collingwood, <italic><tp:taxon-name><tp:taxon-name-part taxon-name-part-type="genus" reg="Pheidole">Pheidole</tp:taxon-name-part> <tp:taxon-name-part taxon-name-part-type="species" reg="pallidula">pallidula</tp:taxon-name-part></tp:taxon-name></italic> (Nylander), <italic><tp:taxon-name><tp:taxon-name-part taxon-name-part-type="genus" reg="Plagiolepis">Plagiolepis</tp:taxon-name-part> <tp:taxon-name-part taxon-name-part-type="species" reg="pygmaea">pygmaea</tp:taxon-name-part></tp:taxon-name></italic> (Latreille), <italic><tp:taxon-name><tp:taxon-name-part taxon-name-part-type="genus" reg="Prenolepis">Prenolepis</tp:taxon-name-part> <tp:taxon-name-part taxon-name-part-type="species" reg="nitens">nitens</tp:taxon-name-part></tp:taxon-name></italic> (Mayr), <tp:taxon-name><tp:taxon-name-part taxon-name-part-type="genus" reg="Solenopsis">Solenopsis</tp:taxon-name-part> <tp:taxon-name-part taxon-name-part-type="uncertainty-rank">cf.</tp:taxon-name-part> <tp:taxon-name-part taxon-name-part-type="species" reg="lusitanica">lusitanica</tp:taxon-name-part></tp:taxon-name>, <italic><tp:taxon-name><tp:taxon-name-part taxon-name-part-type="genus" reg="Tapinoma">Tapinoma</tp:taxon-name-part> <tp:taxon-name-part taxon-name-part-type="species" reg="erraticum">erraticum</tp:taxon-name-part></tp:taxon-name></italic> (Latreille), <italic><tp:taxon-name><tp:taxon-name-part taxon-name-part-type="genus" reg="Temnothorax">Temnothorax</tp:taxon-name-part> <tp:taxon-name-part taxon-name-part-type="species" reg="recedens">recedens</tp:taxon-name-part></tp:taxon-name></italic> (Nylander), <italic><tp:taxon-name><tp:taxon-name-part taxon-name-part-type="genus" reg="Tetramorium">Tetramorium</tp:taxon-name-part> <tp:taxon-name-part taxon-name-part-type="species" reg="kephalosi">kephalosi</tp:taxon-name-part></tp:taxon-name></italic> Salata &amp; Borowiec, <italic><tp:taxon-name><tp:taxon-name-part taxon-name-part-type="genus" reg="Tetramorium">Tetramorium</tp:taxon-name-part> <tp:taxon-name-part taxon-name-part-type="species" reg="moravicum">moravicum</tp:taxon-name-part></tp:taxon-name></italic> Kratochvil; <bold>Mt. Ossa, 2.4 km SE of Karitsa</bold>: <italic><tp:taxon-name><tp:taxon-name-part taxon-name-part-type="genus" reg="Aphaenogaster">Aphaenogaster</tp:taxon-name-part> <tp:taxon-name-part taxon-name-part-type="species" reg="subterranea">subterranea</tp:taxon-name-part></tp:taxon-name></italic> (Latreille), <italic><tp:taxon-name><tp:taxon-name-part taxon-name-part-type="genus" reg="Camponotus">Camponotus</tp:taxon-name-part> <tp:taxon-name-part taxon-name-part-type="species" reg="lateralis">lateralis</tp:taxon-name-part></tp:taxon-name></italic> (Olivier), <italic><tp:taxon-name><tp:taxon-name-part taxon-name-part-type="genus" reg="Cataglyphis">Cataglyphis</tp:taxon-name-part> <tp:taxon-name-part taxon-name-part-type="species" reg="nodus">nodus</tp:taxon-name-part></tp:taxon-name></italic> (Brullé), <italic><tp:taxon-name><tp:taxon-name-part taxon-name-part-type="genus" reg="Crematogaster">Crematogaster</tp:taxon-name-part> <tp:taxon-name-part taxon-name-part-type="species" reg="schmidti">schmidti</tp:taxon-name-part></tp:taxon-name></italic> (Mayr), <italic><tp:taxon-name><tp:taxon-name-part taxon-name-part-type="genus" reg="Dolichoderus">Dolichoderus</tp:taxon-name-part> <tp:taxon-name-part taxon-name-part-type="species" reg="quadripunctatus">quadripunctatus</tp:taxon-name-part></tp:taxon-name></italic> (Linnaeus), <italic><tp:taxon-name><tp:taxon-name-part taxon-name-part-type="genus" reg="Formica">Formica</tp:taxon-name-part> <tp:taxon-name-part taxon-name-part-type="species" reg="gagates">gagates</tp:taxon-name-part></tp:taxon-name></italic> Latreille, <italic><tp:taxon-name><tp:taxon-name-part taxon-name-part-type="genus" reg="Lasius">Lasius</tp:taxon-name-part> <tp:taxon-name-part taxon-name-part-type="species" reg="emarginatus">emarginatus</tp:taxon-name-part></tp:taxon-name></italic> (Olivier), <italic><tp:taxon-name><tp:taxon-name-part taxon-name-part-type="genus" reg="Myrmoxenus">Myrmoxenus</tp:taxon-name-part> <tp:taxon-name-part taxon-name-part-type="species" reg="gordiagini">gordiagini</tp:taxon-name-part></tp:taxon-name></italic> Ruzsky, <italic><tp:taxon-name><tp:taxon-name-part taxon-name-part-type="genus" reg="Plagiolepis">Plagiolepis</tp:taxon-name-part> <tp:taxon-name-part taxon-name-part-type="species" reg="pygmaea">pygmaea</tp:taxon-name-part></tp:taxon-name></italic> (Latreille), <italic><tp:taxon-name><tp:taxon-name-part taxon-name-part-type="genus" reg="Temnothorax">Temnothorax</tp:taxon-name-part> <tp:taxon-name-part taxon-name-part-type="species" reg="crasecundus">crasecundus</tp:taxon-name-part></tp:taxon-name></italic> Seifert &amp; Csősz, <tp:taxon-name><tp:taxon-name-part taxon-name-part-type="genus" reg="Temnothorax">T.</tp:taxon-name-part> <tp:taxon-name-part taxon-name-part-type="uncertainty-rank">cf.</tp:taxon-name-part> <tp:taxon-name-part taxon-name-part-type="species" reg="subtilis">subtilis</tp:taxon-name-part></tp:taxon-name>-<italic><tp:taxon-name><tp:taxon-name-part taxon-name-part-type="genus" reg="Temnothorax"/><tp:taxon-name-part taxon-name-part-type="species" reg="helenae">helenae</tp:taxon-name-part></tp:taxon-name></italic>, <italic><tp:taxon-name><tp:taxon-name-part taxon-name-part-type="genus" reg="Temnothorax">T.</tp:taxon-name-part> <tp:taxon-name-part taxon-name-part-type="species" reg="tauricus">tauricus</tp:taxon-name-part></tp:taxon-name></italic> (Ruzsky), <tp:taxon-name><tp:taxon-name-part taxon-name-part-type="genus" reg="Temnothorax">T.</tp:taxon-name-part> <tp:taxon-name-part taxon-name-part-type="uncertainty-rank">cf.</tp:taxon-name-part> <tp:taxon-name-part taxon-name-part-type="species" reg="unifasciatus">unifasciatus</tp:taxon-name-part></tp:taxon-name>, <italic><tp:taxon-name><tp:taxon-name-part taxon-name-part-type="genus" reg="Tetramorium">Tetramorium</tp:taxon-name-part> <tp:taxon-name-part taxon-name-part-type="species" reg="moravicum">moravicum</tp:taxon-name-part></tp:taxon-name></italic> Kratochvil; <bold>Mt. Ossa, 600 m SE of Karitsa</bold>: <italic><tp:taxon-name><tp:taxon-name-part taxon-name-part-type="genus" reg="Aphaenogaster">Aphaenogaster</tp:taxon-name-part> <tp:taxon-name-part taxon-name-part-type="species" reg="subterranea">subterranea</tp:taxon-name-part></tp:taxon-name></italic> (Latreille), <italic><tp:taxon-name><tp:taxon-name-part taxon-name-part-type="genus" reg="Camponotus">Camponotus</tp:taxon-name-part> <tp:taxon-name-part taxon-name-part-type="species" reg="fallax">fallax</tp:taxon-name-part></tp:taxon-name></italic> (Nylander), <italic><tp:taxon-name><tp:taxon-name-part taxon-name-part-type="genus" reg="Colobopsis">Colobopsis</tp:taxon-name-part> <tp:taxon-name-part taxon-name-part-type="species" reg="truncata">truncata</tp:taxon-name-part></tp:taxon-name></italic> (Spinola), <italic><tp:taxon-name><tp:taxon-name-part taxon-name-part-type="genus" reg="Lasius">Lasius</tp:taxon-name-part> <tp:taxon-name-part taxon-name-part-type="species" reg="emarginatus">emarginatus</tp:taxon-name-part></tp:taxon-name></italic> (Olivier), <italic><tp:taxon-name><tp:taxon-name-part taxon-name-part-type="genus" reg="Plagiolepis">Plagiolepis</tp:taxon-name-part> <tp:taxon-name-part taxon-name-part-type="species" reg="pygmaea">pygmaea</tp:taxon-name-part></tp:taxon-name></italic> (Latreille), <italic><tp:taxon-name><tp:taxon-name-part taxon-name-part-type="genus" reg="Prenolepis">Prenolepis</tp:taxon-name-part> <tp:taxon-name-part taxon-name-part-type="species" reg="nitens">nitens</tp:taxon-name-part></tp:taxon-name></italic> (Mayr), <italic><tp:taxon-name><tp:taxon-name-part taxon-name-part-type="genus" reg="Temnothorax">Temnothorax</tp:taxon-name-part> <tp:taxon-name-part taxon-name-part-type="species" reg="crasecundus">crasecundus</tp:taxon-name-part></tp:taxon-name></italic> Seifert &amp; Csősz, <italic><tp:taxon-name><tp:taxon-name-part taxon-name-part-type="genus" reg="Temnothorax">T.</tp:taxon-name-part> <tp:taxon-name-part taxon-name-part-type="species" reg="lichtensteini">lichtensteini</tp:taxon-name-part></tp:taxon-name></italic> (Bondroit), <tp:taxon-name><tp:taxon-name-part taxon-name-part-type="genus" reg="Temnothorax">T.</tp:taxon-name-part> <tp:taxon-name-part taxon-name-part-type="uncertainty-rank">cf.</tp:taxon-name-part> <tp:taxon-name-part taxon-name-part-type="species" reg="subtilis-helenae">subtilis-helenae</tp:taxon-name-part></tp:taxon-name>, <tp:taxon-name><tp:taxon-name-part taxon-name-part-type="genus" reg="Temnothorax">T.</tp:taxon-name-part> <tp:taxon-name-part taxon-name-part-type="uncertainty-rank">cf.</tp:taxon-name-part> <tp:taxon-name-part taxon-name-part-type="species" reg="unifasciatus">unifasciatus</tp:taxon-name-part></tp:taxon-name>; <bold>Mt. Ossa, Kokkino Nero</bold>: <italic><tp:taxon-name><tp:taxon-name-part taxon-name-part-type="genus" reg="Aphaenogaster">Aphaenogaster</tp:taxon-name-part> <tp:taxon-name-part taxon-name-part-type="species" reg="subterranea">subterranea</tp:taxon-name-part></tp:taxon-name></italic> (Latreille), <italic><tp:taxon-name><tp:taxon-name-part taxon-name-part-type="genus" reg="Camponotus">Camponotus</tp:taxon-name-part> <tp:taxon-name-part taxon-name-part-type="species" reg="aethiops">aethiops</tp:taxon-name-part></tp:taxon-name></italic> (Latreille), <italic><tp:taxon-name><tp:taxon-name-part taxon-name-part-type="genus" reg="Camponotus">C.</tp:taxon-name-part> <tp:taxon-name-part taxon-name-part-type="species" reg="dalmaticus">dalmaticus</tp:taxon-name-part></tp:taxon-name></italic> (Nylander), <italic><tp:taxon-name><tp:taxon-name-part taxon-name-part-type="genus" reg="Camponotus">C.</tp:taxon-name-part> <tp:taxon-name-part taxon-name-part-type="species" reg="lateralis">lateralis</tp:taxon-name-part></tp:taxon-name></italic> (Olivier), <italic><tp:taxon-name><tp:taxon-name-part taxon-name-part-type="genus" reg="Colobopsis">Colobopsis</tp:taxon-name-part> <tp:taxon-name-part taxon-name-part-type="species" reg="truncata">truncata</tp:taxon-name-part></tp:taxon-name></italic> (Spinola), <italic><tp:taxon-name><tp:taxon-name-part taxon-name-part-type="genus" reg="Crematogaster">Crematogaster</tp:taxon-name-part> <tp:taxon-name-part taxon-name-part-type="species" reg="schmidti">schmidti</tp:taxon-name-part></tp:taxon-name></italic> (Mayr), <italic><tp:taxon-name><tp:taxon-name-part taxon-name-part-type="genus" reg="Dolichoderus">Dolichoderus</tp:taxon-name-part> <tp:taxon-name-part taxon-name-part-type="species" reg="quadripunctatus">quadripunctatus</tp:taxon-name-part></tp:taxon-name></italic> (Linnaeus), <italic><tp:taxon-name><tp:taxon-name-part taxon-name-part-type="genus" reg="Formica">Formica</tp:taxon-name-part> <tp:taxon-name-part taxon-name-part-type="species" reg="cunicularia">cunicularia</tp:taxon-name-part></tp:taxon-name></italic> Latreille, <italic><tp:taxon-name><tp:taxon-name-part taxon-name-part-type="genus" reg="Lasius">Lasius</tp:taxon-name-part> <tp:taxon-name-part taxon-name-part-type="species" reg="alienus">alienus</tp:taxon-name-part></tp:taxon-name></italic> Förster, <italic><tp:taxon-name><tp:taxon-name-part taxon-name-part-type="genus" reg="Lasius">L.</tp:taxon-name-part> <tp:taxon-name-part taxon-name-part-type="species" reg="emarginatus">emarginatus</tp:taxon-name-part></tp:taxon-name></italic> (Olivier), <italic><tp:taxon-name><tp:taxon-name-part taxon-name-part-type="genus" reg="Messor">Messor</tp:taxon-name-part> <tp:taxon-name-part taxon-name-part-type="species" reg="hellenius">hellenius</tp:taxon-name-part></tp:taxon-name></italic> Agosti &amp; Collingwood, <italic><tp:taxon-name><tp:taxon-name-part taxon-name-part-type="genus" reg="Pheidole">Pheidole</tp:taxon-name-part> <tp:taxon-name-part taxon-name-part-type="species" reg="pallidula">pallidula</tp:taxon-name-part></tp:taxon-name></italic> (Nylander), <italic><tp:taxon-name><tp:taxon-name-part taxon-name-part-type="genus" reg="Prenolepis">Prenolepis</tp:taxon-name-part> <tp:taxon-name-part taxon-name-part-type="species" reg="nitens">nitens</tp:taxon-name-part></tp:taxon-name></italic> (Mayr), <italic><tp:taxon-name><tp:taxon-name-part taxon-name-part-type="genus" reg="Temnothorax">Temnothorax</tp:taxon-name-part> <tp:taxon-name-part taxon-name-part-type="species" reg="tauricus">tauricus</tp:taxon-name-part></tp:taxon-name></italic> (Ruzsky), <tp:taxon-name><tp:taxon-name-part taxon-name-part-type="genus" reg="Temnothorax">T.</tp:taxon-name-part> <tp:taxon-name-part taxon-name-part-type="uncertainty-rank">cf.</tp:taxon-name-part> <tp:taxon-name-part taxon-name-part-type="species" reg="unifasciatus">unifasciatus</tp:taxon-name-part></tp:taxon-name>, <tp:taxon-name><tp:taxon-name-part taxon-name-part-type="genus" reg="Tetramorium">Tetramorium</tp:taxon-name-part> <tp:taxon-name-part taxon-name-part-type="uncertainty-rank">cf.</tp:taxon-name-part> <tp:taxon-name-part taxon-name-part-type="species" reg="caespitum">caespitum</tp:taxon-name-part></tp:taxon-name>.</p></tp:treatment-sec><tp:treatment-sec><!--Section generated to contain objects referenced in tp:taxon-treatment.--><fig id="F5" position="float" orientation="portrait"><object-id xmlns:xlink="http://www.w3.org/1999/xlink" content-type="doi" xlink:type="simple">10.3897/zookeys.877.36320.figures9-12</object-id><object-id xmlns:xlink="http://www.w3.org/1999/xlink" content-type="arpha" xlink:type="simple">B009B110-57DA-56C3-8D4A-091439F7B67C</object-id><label>Figures 9–12.</label><caption><p>Head and antennae <bold>9</bold> Worker of <italic><tp:taxon-name><tp:taxon-name-part taxon-name-part-type="genus" reg="Temnothorax">Temnothorax</tp:taxon-name-part> <tp:taxon-name-part taxon-name-part-type="species" reg="brackoi">brackoi</tp:taxon-name-part></tp:taxon-name></italic> sp. nov. <bold>10</bold> Worker of <italic><tp:taxon-name><tp:taxon-name-part taxon-name-part-type="genus" reg="Temnothorax">Temnothorax</tp:taxon-name-part> <tp:taxon-name-part taxon-name-part-type="species" reg="messiniaensis">messiniaensis</tp:taxon-name-part></tp:taxon-name></italic> sp. nov. <bold>11</bold> Worker of <italic><tp:taxon-name><tp:taxon-name-part taxon-name-part-type="genus" reg="Temnothorax">Temnothorax</tp:taxon-name-part> <tp:taxon-name-part taxon-name-part-type="species" reg="turcicus">turcicus</tp:taxon-name-part></tp:taxon-name></italic> (Santschi) <bold>12</bold> Gyne of <italic><tp:taxon-name><tp:taxon-name-part taxon-name-part-type="genus" reg="Temnothorax">Temnothorax</tp:taxon-name-part> <tp:taxon-name-part taxon-name-part-type="species" reg="messiniaensis">messiniaensis</tp:taxon-name-part></tp:taxon-name></italic> sp. nov.</p></caption><graphic xmlns:xlink="http://www.w3.org/1999/xlink" xlink:href="zookeys-877-081-g005.jpg" position="float" orientation="portrait" xlink:type="simple" id="oo_344058.jpg"><uri content-type="original_file" xlink:type="simple">https://binary.pensoft.net/fig/344058</uri></graphic></fig><fig id="F6" position="float" orientation="portrait"><object-id xmlns:xlink="http://www.w3.org/1999/xlink" content-type="doi" xlink:type="simple">10.3897/zookeys.877.36320.figures13-15</object-id><object-id xmlns:xlink="http://www.w3.org/1999/xlink" content-type="arpha" xlink:type="simple">6A83CC66-D38E-5474-9F3F-467CE21832D1</object-id><label>Figures 13–15.</label><caption><p>Head sculpture <bold>13</bold> Worker of <italic><tp:taxon-name><tp:taxon-name-part taxon-name-part-type="genus" reg="Temnothorax">Temnothorax</tp:taxon-name-part> <tp:taxon-name-part taxon-name-part-type="species" reg="brackoi">brackoi</tp:taxon-name-part></tp:taxon-name></italic> sp. nov. <bold>14</bold> Worker of <italic><tp:taxon-name><tp:taxon-name-part taxon-name-part-type="genus" reg="Temnothorax">Temnothorax</tp:taxon-name-part> <tp:taxon-name-part taxon-name-part-type="species" reg="messiniaensis">messiniaensis</tp:taxon-name-part></tp:taxon-name></italic> sp. nov. <bold>15</bold> Worker of <italic><tp:taxon-name><tp:taxon-name-part taxon-name-part-type="genus" reg="Temnothorax">Temnothorax</tp:taxon-name-part> <tp:taxon-name-part taxon-name-part-type="species" reg="turcicus">turcicus</tp:taxon-name-part></tp:taxon-name></italic> (Santschi).</p></caption><graphic xmlns:xlink="http://www.w3.org/1999/xlink" xlink:href="zookeys-877-081-g006.jpg" position="float" orientation="portrait" xlink:type="simple" id="oo_344059.jpg"><uri content-type="original_file" xlink:type="simple">https://binary.pensoft.net/fig/344059</uri></graphic></fig></tp:treatment-sec></tp:taxon-treatment>
