# Supplementary material for: Preliminary division of not socially parasitic Greek Temnothorax Mayr, 1861 (Hymenoptera, Formicidae) with a description of three new species
Source: Zookeys. 2019 Oct 2;877:81–131. doi: 10.3897/zookeys.877.36320 (PMC6785569; doi:10.3897/zookeys.877.36320)
Supplement: XML Treatment for Temnothorax turcicus [file zookeys.877.36320-treatment3.xml]

<!DOCTYPE tp:taxon-treatment
  PUBLIC "-//TaxonX//DTD Taxonomic Treatment Publishing DTD v0 20100105//EN" "tax-treatment-NSO.dtd">
<tp:taxon-treatment xmlns:tp="http://www.plazi.org/taxpub"><tp:treatment-meta><kwd-group><label>Taxon classification</label><kwd><named-content xmlns:xlink="http://www.w3.org/1999/xlink" content-type="kingdom">Animalia</named-content></kwd><kwd><named-content xmlns:xlink="http://www.w3.org/1999/xlink" content-type="order">Hymenoptera</named-content></kwd><kwd><named-content xmlns:xlink="http://www.w3.org/1999/xlink" content-type="family">Formicidae</named-content></kwd></kwd-group><mixed-citation publication-type="journal"><person-group><name><surname>Salata</surname><given-names>Sebastian</given-names></name><name><surname>Borowiec</surname><given-names>Lech</given-names></name></person-group><article-title>Preliminary division of not socially parasitic Greek <italic><tp:taxon-name><tp:taxon-name-part taxon-name-part-type="genus" reg="Temnothorax">Temnothorax</tp:taxon-name-part></tp:taxon-name></italic> Mayr, 1861 (<tp:taxon-name><tp:taxon-name-part taxon-name-part-type="order">Hymenoptera</tp:taxon-name-part></tp:taxon-name>, <tp:taxon-name><tp:taxon-name-part taxon-name-part-type="family">Formicidae</tp:taxon-name-part></tp:taxon-name>) with a description of three new species</article-title><source>Zookeys</source><day>02</day><month>10</month><year>2019</year><volume>877</volume><fpage>81</fpage><lpage>131</lpage><pub-id pub-id-type="doi">10.3897/zookeys.877.36320</pub-id></mixed-citation></tp:treatment-meta><tp:nomenclature><tp:taxon-name><object-id xmlns:xlink="http://www.w3.org/1999/xlink" content-type="arpha" xlink:type="simple">90FD88EB-86E0-5E6B-A92D-B96881D883FA</object-id>
              <tp:taxon-name-part taxon-name-part-type="genus" reg="Temnothorax">Temnothorax</tp:taxon-name-part>
              <tp:taxon-name-part taxon-name-part-type="species" reg="turcicus">turcicus</tp:taxon-name-part>
            </tp:taxon-name><tp:taxon-authority>(Santschi, 1934)</tp:taxon-authority><xref ref-type="fig" rid="F4">Figs 7</xref><xref ref-type="fig" rid="F4">, 8</xref><xref ref-type="fig" rid="F5">, 11</xref><xref ref-type="fig" rid="F6">, 15</xref><tp:nomenclature-citation-list><tp:nomenclature-citation><tp:taxon-name>
                  <tp:taxon-name-part taxon-name-part-type="genus" reg="Leptothorax">Leptothorax</tp:taxon-name-part> <tp:taxon-name-part taxon-name-part-type="species" reg="turcicus">turcicus</tp:taxon-name-part></tp:taxon-name><comment>Santschi, 1934: 278.</comment></tp:nomenclature-citation></tp:nomenclature-citation-list></tp:nomenclature><tp:treatment-sec sec-type="type material" id="SECID0EZOCM"><title>Type material.</title><p><bold>Syntype</bold>, worker (pin): • [TURKEY]: Izmir | 29.VII.33, Santschi || Type || Sammlung | Dr. F. Santschi | Kairouan | ANTWEB | <ext-link xmlns:xlink="http://www.w3.org/1999/xlink" xlink:type="simple" ext-link-type="uri" xlink:href="http://data.antweb.org/specimen/CASENT0913009">CASENT0913009</ext-link> (<named-content xmlns:xlink="http://www.w3.org/1999/xlink" content-type="dwc:institutional_code" xlink:type="simple">NHMB</named-content>).</p></tp:treatment-sec><tp:treatment-sec sec-type="material" id="SECID0EOPCM"><title>Other material.</title><p><bold>Greece. North Aegean, Lesbos</bold>: • 2w. (pin) (<ext-link xmlns:xlink="http://www.w3.org/1999/xlink" xlink:type="simple" ext-link-type="uri" xlink:href="http://data.antweb.org/specimen/CASENT0846851">CASENT0846851</ext-link>-<ext-link xmlns:xlink="http://www.w3.org/1999/xlink" xlink:type="simple" ext-link-type="uri" xlink:href="http://data.antweb.org/specimen/CASENT0846852">CASENT0846852</ext-link>): n. Ahladeri, <named-content xmlns:xlink="http://www.w3.org/1999/xlink" content-type="dwc:verbatimCoordinates" xlink:type="simple"><named-content content-type="geo-json" specific-use="{&#34;type&#34;:&#34;Point&#34;,&#34;coordinates&#34;:[26.292920,39.159580]}" id="NCID0EDQCM" xlink:type="simple">39.15958N/26.29292E</named-content></named-content>, 9 m, 2015-06-10, leg. L. Borowiec. <bold>Macedonia, Chalkidiki</bold>: • 12w. (pin) (<ext-link xmlns:xlink="http://www.w3.org/1999/xlink" xlink:type="simple" ext-link-type="uri" xlink:href="http://data.antweb.org/specimen/CASENT0846853">CASENT0846853</ext-link>-<ext-link xmlns:xlink="http://www.w3.org/1999/xlink" xlink:type="simple" ext-link-type="uri" xlink:href="http://data.antweb.org/specimen/CASENT0846864">CASENT0846864</ext-link>): Holomontas, Taxiarhis vicinity, mountain deciduous forest, in leaf litter, <named-content xmlns:xlink="http://www.w3.org/1999/xlink" content-type="dwc:verbatimCoordinates" xlink:type="simple"><named-content content-type="geo-json" specific-use="{&#34;type&#34;:&#34;Point&#34;,&#34;coordinates&#34;:[23.516660,40.400000]}" id="NCID0EXQCM" xlink:type="simple">40.4N/23.51666E</named-content></named-content>, 594 m, 2009-08-30, leg. L. Borowiec; • 2w. (pin) (<ext-link xmlns:xlink="http://www.w3.org/1999/xlink" xlink:type="simple" ext-link-type="uri" xlink:href="http://data.antweb.org/specimen/CASENT0846865">CASENT0846865</ext-link>-<ext-link xmlns:xlink="http://www.w3.org/1999/xlink" xlink:type="simple" ext-link-type="uri" xlink:href="http://data.antweb.org/specimen/CASENT0846866">CASENT0846866</ext-link>): Holomontas, Stagira, on wall in deciduous forest, <named-content xmlns:xlink="http://www.w3.org/1999/xlink" content-type="dwc:verbatimCoordinates" xlink:type="simple"><named-content content-type="geo-json" specific-use="{&#34;type&#34;:&#34;Point&#34;,&#34;coordinates&#34;:[23.748720,40.528960]}" id="NCID0EJRCM" xlink:type="simple">40.52896N/23.74872E</named-content></named-content>, 539 m, 2009-09-03, leg. L. Borowiec; • 5w. (pin) (<ext-link xmlns:xlink="http://www.w3.org/1999/xlink" xlink:type="simple" ext-link-type="uri" xlink:href="http://data.antweb.org/specimen/CASENT0846867">CASENT0846867</ext-link>-<ext-link xmlns:xlink="http://www.w3.org/1999/xlink" xlink:type="simple" ext-link-type="uri" xlink:href="http://data.antweb.org/specimen/CASENT0846871">CASENT0846871</ext-link>): Holomontas, Stagira-Neochori road, on wall in deciduous forest, <named-content xmlns:xlink="http://www.w3.org/1999/xlink" content-type="dwc:verbatimCoordinates" xlink:type="simple"><named-content content-type="geo-json" specific-use="{&#34;type&#34;:&#34;Point&#34;,&#34;coordinates&#34;:[23.700000,40.516660]}" id="NCID0E2RCM" xlink:type="simple">40.51666N/23.7E</named-content></named-content>, 512 m, 2009-09-03, leg. L. Borowiec. <bold>Macedonia, Kavalas</bold>: • 1w. (pin) (<ext-link xmlns:xlink="http://www.w3.org/1999/xlink" xlink:type="simple" ext-link-type="uri" xlink:href="http://data.antweb.org/specimen/CASENT0846872">CASENT0846872</ext-link>): Nestos river near <tp:taxon-name>Komnina</tp:taxon-name>, <named-content xmlns:xlink="http://www.w3.org/1999/xlink" content-type="dwc:verbatimCoordinates" xlink:type="simple"><named-content content-type="geo-json" specific-use="{&#34;type&#34;:&#34;Point&#34;,&#34;coordinates&#34;:[24.696600,41.169000]}" id="NCID0ENSCM" xlink:type="simple">41.169N/24.6966E</named-content></named-content>, 100 m, 1999-10-10, leg. E. Nikolakakis. <bold>Macedonia, Pieria</bold>: • 5w. (pin) (<ext-link xmlns:xlink="http://www.w3.org/1999/xlink" xlink:type="simple" ext-link-type="uri" xlink:href="http://data.antweb.org/specimen/CASENT0846873">CASENT0846873</ext-link>-<ext-link xmlns:xlink="http://www.w3.org/1999/xlink" xlink:type="simple" ext-link-type="uri" xlink:href="http://data.antweb.org/specimen/CASENT0846877">CASENT0846877</ext-link>), 2w. (EtOH): road to P. Poroi loc. 1, roadsides with shrubs, <named-content xmlns:xlink="http://www.w3.org/1999/xlink" content-type="dwc:verbatimCoordinates" xlink:type="simple"><named-content content-type="geo-json" specific-use="{&#34;type&#34;:&#34;Point&#34;,&#34;coordinates&#34;:[22.615630,39.979630]}" id="NCID0EBTCM" xlink:type="simple">39.97963N/22.61563E</named-content></named-content>, 110 m, 2019-05-17, leg. L. Borowiec; • 6w. (EtOH): road to P. Poroi loc. 2, roadsides with shrubs, <named-content xmlns:xlink="http://www.w3.org/1999/xlink" content-type="dwc:verbatimCoordinates" xlink:type="simple"><named-content content-type="geo-json" specific-use="{&#34;type&#34;:&#34;Point&#34;,&#34;coordinates&#34;:[22.611460,39.976270]}" id="NCID0EJTCM" xlink:type="simple">39. 97627N/22.61146E</named-content></named-content>, 185 m, 2019-05-17, leg. L. Borowiec; •14w. (pin) (<ext-link xmlns:xlink="http://www.w3.org/1999/xlink" xlink:type="simple" ext-link-type="uri" xlink:href="http://data.antweb.org/specimen/CASENT0846878">CASENT0846878</ext-link>-<ext-link xmlns:xlink="http://www.w3.org/1999/xlink" xlink:type="simple" ext-link-type="uri" xlink:href="http://data.antweb.org/specimen/CASENT0846891">CASENT0846891</ext-link>), 40w. (EtOH): road to P. Poroi loc. 3, roadsides with shrubs, <named-content xmlns:xlink="http://www.w3.org/1999/xlink" content-type="dwc:verbatimCoordinates" xlink:type="simple"><named-content content-type="geo-json" specific-use="{&#34;type&#34;:&#34;Point&#34;,&#34;coordinates&#34;:[22.604940,39.968630]}" id="NCID0E2TCM" xlink:type="simple">39.96863N/22.60494E</named-content></named-content>, 260 m, 2019-05-17, leg. L. Borowiec. <bold>Peloponnese, Arcadia</bold>: • 1w. (pin) (<ext-link xmlns:xlink="http://www.w3.org/1999/xlink" xlink:type="simple" ext-link-type="uri" xlink:href="http://data.antweb.org/specimen/CASENT0846892">CASENT0846892</ext-link>): 3.2 km NW Polidroso, 1000 m, <named-content xmlns:xlink="http://www.w3.org/1999/xlink" content-type="dwc:verbatimCoordinates" xlink:type="simple"><named-content content-type="geo-json" specific-use="{&#34;type&#34;:&#34;Point&#34;,&#34;coordinates&#34;:[2257603.000000,37.198740]}" id="NCID0EKUCM" xlink:type="simple">37.19874N/2257603E</named-content></named-content>, 1000, 2016-06-18, leg. L. Borowiec. <bold>Peloponnese, Laconia</bold>: • 6w. (pin) (<ext-link xmlns:xlink="http://www.w3.org/1999/xlink" xlink:type="simple" ext-link-type="uri" xlink:href="http://data.antweb.org/specimen/CASENT0846893">CASENT0846893</ext-link>-<ext-link xmlns:xlink="http://www.w3.org/1999/xlink" xlink:type="simple" ext-link-type="uri" xlink:href="http://data.antweb.org/specimen/CASENT0846898">CASENT0846898</ext-link>): Parnon Mts., 5 km NE of Karies, <named-content xmlns:xlink="http://www.w3.org/1999/xlink" content-type="dwc:verbatimCoordinates" xlink:type="simple"><named-content content-type="geo-json" specific-use="{&#34;type&#34;:&#34;Point&#34;,&#34;coordinates&#34;:[22.538000,37.324000]}" id="NCID0E5UCM" xlink:type="simple">37.324N/22.538E</named-content></named-content>, 1000 m, 2000-04-29, leg. A. Schulz &amp; K. Vock (3w <abbrev xmlns:xlink="http://www.w3.org/1999/xlink" content-type="institution" xlink:title="Department of Biodiversity and Evolutionary Taxonomy, University of Wrocław, Poland" id="ABBRID0EDVCM" xlink:type="simple">DBET</abbrev>, 3w <abbrev xmlns:xlink="http://www.w3.org/1999/xlink" xlink:title="petiole width" id="ABBRID0EIVCM" xlink:type="simple">PW</abbrev>). <bold>Sterea Ellas, Euboea</bold>: • 1w. (pin) (<ext-link xmlns:xlink="http://www.w3.org/1999/xlink" xlink:type="simple" ext-link-type="uri" xlink:href="http://data.antweb.org/specimen/CASENT0846899">CASENT0846899</ext-link>): 1 km NE of Amfithea, <named-content xmlns:xlink="http://www.w3.org/1999/xlink" content-type="dwc:verbatimCoordinates" xlink:type="simple"><named-content content-type="geo-json" specific-use="{&#34;type&#34;:&#34;Point&#34;,&#34;coordinates&#34;:[23.795460,38.551900]}" id="NCID0EWVCM" xlink:type="simple">38.5519N/23.79546</named-content></named-content>, 200 m, 2018-06-10, leg. L. Borowiec. <bold>Thessaly, Larissa</bold>: • 1w. (pin) (<ext-link xmlns:xlink="http://www.w3.org/1999/xlink" xlink:type="simple" ext-link-type="uri" xlink:href="http://data.antweb.org/specimen/CASENT0846900">CASENT0846900</ext-link>): Kato Olimbos Mts, 6.1 km S of Kalipefki, <named-content xmlns:xlink="http://www.w3.org/1999/xlink" content-type="dwc:verbatimCoordinates" xlink:type="simple"><named-content content-type="geo-json" specific-use="{&#34;type&#34;:&#34;Point&#34;,&#34;coordinates&#34;:[22.464100,39.913220]}" id="NCID0EFWCM" xlink:type="simple">39.91322N/22.4641E</named-content></named-content>, 855 m, 2017-05-09, leg. L. Borowiec.</p></tp:treatment-sec><tp:treatment-sec sec-type="Terra typica" id="SECID0EKWCM"><title>Terra typica.</title><p>Greece, Thessaly, Mt. Ossa.</p></tp:treatment-sec><tp:treatment-sec sec-type="Differential diagnosis" id="SECID0EPWCM"><title>Differential diagnosis.</title><p>Differentiation from <italic><tp:taxon-name><tp:taxon-name-part taxon-name-part-type="genus" reg="Temnothorax">T.</tp:taxon-name-part> <tp:taxon-name-part taxon-name-part-type="species" reg="kemali">kemali</tp:taxon-name-part></tp:taxon-name></italic>, <italic><tp:taxon-name><tp:taxon-name-part taxon-name-part-type="genus" reg="Temnothorax">T.</tp:taxon-name-part> <tp:taxon-name-part taxon-name-part-type="species" reg="brackoi">brackoi</tp:taxon-name-part></tp:taxon-name></italic> and <italic><tp:taxon-name><tp:taxon-name-part taxon-name-part-type="genus" reg="Temnothorax">T.</tp:taxon-name-part> <tp:taxon-name-part taxon-name-part-type="species" reg="messiniaensis">messiniaensis</tp:taxon-name-part></tp:taxon-name></italic> – see differential diagnosis in <italic><tp:taxon-name><tp:taxon-name-part taxon-name-part-type="genus" reg="Temnothorax">T.</tp:taxon-name-part> <tp:taxon-name-part taxon-name-part-type="species" reg="messiniaensis">messiniaensis</tp:taxon-name-part></tp:taxon-name></italic>. <italic><tp:taxon-name><tp:taxon-name-part taxon-name-part-type="genus" reg="Temnothorax">Temnothorax</tp:taxon-name-part> <tp:taxon-name-part taxon-name-part-type="species" reg="turcicus">turcicus</tp:taxon-name-part></tp:taxon-name></italic> differs from specimens of <italic><tp:taxon-name><tp:taxon-name-part taxon-name-part-type="genus" reg="Temnothorax">T.</tp:taxon-name-part> <tp:taxon-name-part taxon-name-part-type="species" reg="aveli">aveli</tp:taxon-name-part></tp:taxon-name></italic> with long propodeal spines in thin dark band on first gastral tergite, head not darker from mesosoma, mesosoma less convex in profile and propodeal spines directed slightly more upwards; from <italic><tp:taxon-name><tp:taxon-name-part taxon-name-part-type="genus" reg="Temnothorax">T.</tp:taxon-name-part> <tp:taxon-name-part taxon-name-part-type="species" reg="lagrecai">lagrecai</tp:taxon-name-part></tp:taxon-name></italic> (Baroni Urbani, 1964), species described and known only from Sicily, differs in petiolar node dorsum flat or slightly convex and distinctly bigger mesosoma size - ML 0.595 ± 0.50 (0.517–0.680) vs. ML = 0.779 ± 0.05 (0.677–0.832).</p></tp:treatment-sec><tp:treatment-sec sec-type="redescription" id="SECID0ECZCM"><title>Redescription.</title><p>Worker (n = 10): <abbrev xmlns:xlink="http://www.w3.org/1999/xlink" xlink:title="head length" id="ABBRID0EIZCM" xlink:type="simple">HL</abbrev>: 0.670 ± 0.03 (0.614–0.696); <abbrev xmlns:xlink="http://www.w3.org/1999/xlink" xlink:title="head width" id="ABBRID0EMZCM" xlink:type="simple">HW</abbrev>: 0.573 ± 0.03 (0.522–0.596); <abbrev xmlns:xlink="http://www.w3.org/1999/xlink" xlink:title="scape length" id="ABBRID0EQZCM" xlink:type="simple">SL</abbrev>: 0.465 ± 0.02 (0.431–0.484); <abbrev xmlns:xlink="http://www.w3.org/1999/xlink" xlink:title="eye length" id="ABBRID0EUZCM" xlink:type="simple">EL</abbrev>: 0.158 ± 0.009 (0.149–0.174); <abbrev xmlns:xlink="http://www.w3.org/1999/xlink" xlink:title="eye width" id="ABBRID0EYZCM" xlink:type="simple">EW</abbrev>: 0.118 ± 0.01 (0.102–0.137); <abbrev xmlns:xlink="http://www.w3.org/1999/xlink" xlink:title="mesosoma length" id="ABBRID0E3ZCM" xlink:type="simple">WL</abbrev>: 0.779 ± 0.05 (0.677–0.832); <abbrev xmlns:xlink="http://www.w3.org/1999/xlink" xlink:title="propodeal spine length" id="ABBRID0EA1CM" xlink:type="simple">PSL</abbrev>: 0.192 ± 0.005 (0.186–0.199); <abbrev xmlns:xlink="http://www.w3.org/1999/xlink" xlink:title="spiracle to declivity length" id="ABBRID0EE1CM" xlink:type="simple">SDL</abbrev>: 0.118 ± 0.007 (0.106–0.124); <abbrev xmlns:xlink="http://www.w3.org/1999/xlink" xlink:title="petiole length" id="ABBRID0EI1CM" xlink:type="simple">PEL</abbrev>: 0.271 ± 0.015 (0.248–0.286); <abbrev xmlns:xlink="http://www.w3.org/1999/xlink" xlink:title="postpetiole length" id="ABBRID0EM1CM" xlink:type="simple">PPL</abbrev>: 0.173 ± 0.01 (0.149–0.186); <abbrev xmlns:xlink="http://www.w3.org/1999/xlink" xlink:title="petiole height" id="ABBRID0EQ1CM" xlink:type="simple">PEH</abbrev>: 0.206 ± 0.015 (0.186–0.230); <abbrev xmlns:xlink="http://www.w3.org/1999/xlink" xlink:title="postpetiole height" id="ABBRID0EU1CM" xlink:type="simple">PPH</abbrev>: 0.205 ± 0.02 (0.174–0.236); <abbrev xmlns:xlink="http://www.w3.org/1999/xlink" xlink:title="pronotum width" id="ABBRID0EY1CM" xlink:type="simple">PNW</abbrev>: 0.394 ± 0.02 (0.360–0.422); PLW: 0.169 ± 0.007 (0.161–0.180); <abbrev xmlns:xlink="http://www.w3.org/1999/xlink" xlink:title="postpetiole width" id="ABBRID0E31CM" xlink:type="simple">PPW</abbrev>: 0.219 ± 0.01 (0.199–0.230); <abbrev xmlns:xlink="http://www.w3.org/1999/xlink" xlink:title="head width / head length" id="ABBRID0EA2CM" xlink:type="simple">CI</abbrev>: 85.6 ± 1.2 (83.6–86.8); <abbrev xmlns:xlink="http://www.w3.org/1999/xlink" xlink:title="scape length / head length" id="ABBRID0EE2CM" xlink:type="simple">SI1</abbrev>: 69.4 ± 0.6 (68.5–70.2); <abbrev xmlns:xlink="http://www.w3.org/1999/xlink" xlink:title="scape length / head width" id="ABBRID0EI2CM" xlink:type="simple">SI2</abbrev>: 81.1 ± 1.3 (79.2–82.7); <abbrev xmlns:xlink="http://www.w3.org/1999/xlink" xlink:title="pronotum width / mesosoma length" id="ABBRID0EM2CM" xlink:type="simple">MI</abbrev>: 50.7 ± 1.3 (49.3–53.2); <abbrev xmlns:xlink="http://www.w3.org/1999/xlink" xlink:title="eye width / eye length" id="ABBRID0EQ2CM" xlink:type="simple">EI1</abbrev>: 75.3 ± 8.8 (66.1–91.7); <abbrev xmlns:xlink="http://www.w3.org/1999/xlink" xlink:title="eye width / head length" id="ABBRID0EU2CM" xlink:type="simple">EI2</abbrev>: 17.7 ± 1.3 (16.4–20.0); <abbrev xmlns:xlink="http://www.w3.org/1999/xlink" xlink:title="PL / PH" id="ABBRID0EY2CM" xlink:type="simple">PI</abbrev>: 132.3 ± 9.2 (120.0–148.4); <abbrev xmlns:xlink="http://www.w3.org/1999/xlink" xlink:title="postpetiole length / postpetiole height" id="ABBRID0E32CM" xlink:type="simple">PPI</abbrev>: 84.8 ± 4.5 (75.8–88.9); <abbrev xmlns:xlink="http://www.w3.org/1999/xlink" xlink:title="propodeal spine length / spiracle to declivity length" id="ABBRID0EA3CM" xlink:type="simple">PSI</abbrev>: 162.7 ± 7.5 (155.0–176.5).</p></tp:treatment-sec><tp:treatment-sec sec-type="Colour" id="SECID0EE3CM"><title>Colour.</title><p>Whole body uniformly yellow to dark yellow, sometimes club in darker yellow colouration. Gaster yellow, only the first gaster tergite with very thin, dark band on its posterior part (Figs <xref ref-type="fig" rid="F4">7</xref>, <xref ref-type="fig" rid="F4">8</xref>). <bold>Head.</bold> Oval, 1.16 times as long as wide, lateral surfaces below and above eyes gently convex, posterior edges convex, occipital margin of head straight or slightly convex (Fig. <xref ref-type="fig" rid="F6">15</xref>). Anterior margin of clypeus slightly convex, medial notch absent. Eyes moderate, oval, 1.34 times as long as wide. Antennal scape short, in lateral view slightly curved, 0.69 times as long as length of the head, in apex gradually widened, its base with small, triangular tooth, funiculus long, club 3 segmented (Figs <xref ref-type="fig" rid="F5">12</xref>, <xref ref-type="fig" rid="F6">15</xref>). Surface of scape with very fine microreticulation, shiny, covered with thin, moderate dense, decumbent setae. Mandibles rounded with thick sparse, longitudinal striae, shiny. Clypeus shiny with thick, sparse, longitudinal striae, area between striae smooth and shiny. Frontal carinae short, not extending beyond frontal lobes. Antennal fossa deep, with irregular, dense to sparse, thick rugosity and sometimes with a few thin, roundly curved striae, surface between thick sculpture smooth or with sparse microreticulation. Frontal lobes narrow, smooth with slight, dense longitudinal striation (Fig. <xref ref-type="fig" rid="F6">15</xref>). Frons, vertex and temples with dense, thick, longitudinal reticulation, central surface of frons and vertex with longitudinal reticulation sparser or reduced, with additional thin, longitudinal striation, striae sometimes interrupted, surface between striation smooth and shiny; malar area with irregular, thick, reticulation, space between reticulation smooth or with very sparse microreticulation, shiny; genae with sparser, than on frons, and thick reticulation, shiny (Fig. <xref ref-type="fig" rid="F6">15</xref>). Frons and vertex with erect, pale, short and thick setae. <bold>Mesosoma.</bold> Elongate, 1.98 times as long as wide, slightly arched in profile. Metanotal groove absent. Pronotum convex on sides. Propodeal spines long, directed upward, with base slightly to moderate wider than apex, tips sharp (Fig. <xref ref-type="fig" rid="F4">8</xref>). Whole surface with dense, reticulation, sometimes its dorsal surface and lateral surfaces of pronotum and mesonotum with additional thick, sparse longitudinal wrinkles. Area between thick sculpture shiny, smooth or sometimes with sparse, fine microreticulation (Fig. <xref ref-type="fig" rid="F4">8</xref>). Entire mesosoma bearing erect, pale, short and thick setae (Fig. <xref ref-type="fig" rid="F4">8</xref>). <bold>Petiole.</bold> In lateral view, with short peduncle, node moderate high, with anterior face straight, and posterior face convex and dorsum flat or slightly convex. Peduncle and petiolar node shiny, with thick, dense reticulation, area between rugae smooth, dorsum with sparser reticulation. Dorsal surface bearing sparse, short, erect setae (Fig. <xref ref-type="fig" rid="F4">8</xref>). <bold>Postpetiole.</bold> In lateral view, regularly convex, apical half with gently convex sides (Fig. <xref ref-type="fig" rid="F4">8</xref>), on the whole surface shiny, with thick, dense reticulation, dorsum with sparser reticulation; area between rugae smooth. Dorsal surface bearing sparse, short, erect setae. <bold>Gaster.</bold> Gaster smooth and shiny, bearing erect, thin, pale setae (Figs <xref ref-type="fig" rid="F4">7</xref>, <xref ref-type="fig" rid="F4">8</xref>).</p><fig id="F4" position="float" orientation="portrait"><object-id xmlns:xlink="http://www.w3.org/1999/xlink" content-type="doi" xlink:type="simple">10.3897/zookeys.877.36320.figures7-8</object-id><object-id xmlns:xlink="http://www.w3.org/1999/xlink" content-type="arpha" xlink:type="simple">6739BFD5-3EAB-550E-8B6E-0657C441EA16</object-id><label>Figures 7, 8.</label><caption><p>Worker of <italic><tp:taxon-name><tp:taxon-name-part taxon-name-part-type="genus" reg="Temnothorax">Temnothorax</tp:taxon-name-part> <tp:taxon-name-part taxon-name-part-type="species" reg="turcicus">turcicus</tp:taxon-name-part></tp:taxon-name></italic> (Santschi) <bold>7</bold> Dorsal <bold>8</bold> Lateral.</p></caption><graphic xmlns:xlink="http://www.w3.org/1999/xlink" xlink:href="zookeys-877-081-g004.jpg" position="float" orientation="portrait" xlink:type="simple" id="oo_344057.jpg"><uri content-type="original_file" xlink:type="simple">https://binary.pensoft.net/fig/344057</uri></graphic></fig><fig id="F5" position="float" orientation="portrait"><object-id xmlns:xlink="http://www.w3.org/1999/xlink" content-type="doi" xlink:type="simple">10.3897/zookeys.877.36320.figures9-12</object-id><object-id xmlns:xlink="http://www.w3.org/1999/xlink" content-type="arpha" xlink:type="simple">B009B110-57DA-56C3-8D4A-091439F7B67C</object-id><label>Figures 9–12.</label><caption><p>Head and antennae <bold>9</bold> Worker of <italic><tp:taxon-name><tp:taxon-name-part taxon-name-part-type="genus" reg="Temnothorax">Temnothorax</tp:taxon-name-part> <tp:taxon-name-part taxon-name-part-type="species" reg="brackoi">brackoi</tp:taxon-name-part></tp:taxon-name></italic> sp. nov. <bold>10</bold> Worker of <italic><tp:taxon-name><tp:taxon-name-part taxon-name-part-type="genus" reg="Temnothorax">Temnothorax</tp:taxon-name-part> <tp:taxon-name-part taxon-name-part-type="species" reg="messiniaensis">messiniaensis</tp:taxon-name-part></tp:taxon-name></italic> sp. nov. <bold>11</bold> Worker of <italic><tp:taxon-name><tp:taxon-name-part taxon-name-part-type="genus" reg="Temnothorax">Temnothorax</tp:taxon-name-part> <tp:taxon-name-part taxon-name-part-type="species" reg="turcicus">turcicus</tp:taxon-name-part></tp:taxon-name></italic> (Santschi) <bold>12</bold> Gyne of <italic><tp:taxon-name><tp:taxon-name-part taxon-name-part-type="genus" reg="Temnothorax">Temnothorax</tp:taxon-name-part> <tp:taxon-name-part taxon-name-part-type="species" reg="messiniaensis">messiniaensis</tp:taxon-name-part></tp:taxon-name></italic> sp. nov.</p></caption><graphic xmlns:xlink="http://www.w3.org/1999/xlink" xlink:href="zookeys-877-081-g005.jpg" position="float" orientation="portrait" xlink:type="simple" id="oo_344058.jpg"><uri content-type="original_file" xlink:type="simple">https://binary.pensoft.net/fig/344058</uri></graphic></fig></tp:treatment-sec><tp:treatment-sec sec-type="distribution" id="SECID0EJBDM"><title>General distribution.</title><p>Eastern Austria, Bulgaria, Croatia, Greece: Macedonia, North Aegean Islands, Sterea Ellas, Peloponnese, and Thessaly, Hungary, Slovakia, western Turkey.</p></tp:treatment-sec><tp:treatment-sec sec-type="comments" id="SECID0EOBDM"><title>Comment.</title><p>We examined a syntype of <italic><tp:taxon-name><tp:taxon-name-part taxon-name-part-type="genus" reg="Temnothorax">Temnothorax</tp:taxon-name-part> <tp:taxon-name-part taxon-name-part-type="species" reg="tauricus">tauricus</tp:taxon-name-part></tp:taxon-name></italic> (Ruzsky, 1902) preserved in Forel’s collection (<named-content xmlns:xlink="http://www.w3.org/1999/xlink" content-type="dwc:institutional_code" xlink:type="simple">MHNG</named-content>) and it appears to be very similar to specimens of <italic><tp:taxon-name><tp:taxon-name-part taxon-name-part-type="genus" reg="Temnothorax">T.</tp:taxon-name-part> <tp:taxon-name-part taxon-name-part-type="species" reg="turcicus">turcicus</tp:taxon-name-part></tp:taxon-name></italic> collected in Greece. The only difference is a slightly darkened antennal club in the syntype specimen of <italic><tp:taxon-name><tp:taxon-name-part taxon-name-part-type="genus" reg="Temnothorax">T.</tp:taxon-name-part> <tp:taxon-name-part taxon-name-part-type="species" reg="tauricus">tauricus</tp:taxon-name-part></tp:taxon-name></italic> (all studied specimens of <italic><tp:taxon-name><tp:taxon-name-part taxon-name-part-type="genus" reg="Temnothorax">T.</tp:taxon-name-part> <tp:taxon-name-part taxon-name-part-type="species" reg="turcicus">turcicus</tp:taxon-name-part></tp:taxon-name></italic> have antennae uniformly yellow). We discussed this issue with Alex Radchenko (Kiev, Ukraine) who confirmed that all 17 syntypes of <italic><tp:taxon-name><tp:taxon-name-part taxon-name-part-type="genus" reg="Temnothorax">T.</tp:taxon-name-part> <tp:taxon-name-part taxon-name-part-type="species" reg="tauricus">tauricus</tp:taxon-name-part></tp:taxon-name></italic> preserved in Karavaiev’s collection (Kiev, Ukraine) also have slightly darkened antennal club. In our opinion this difference could be an infraspecific variation. Within nest samples of <italic><tp:taxon-name><tp:taxon-name-part taxon-name-part-type="genus" reg="Temnothorax">Temnothorax</tp:taxon-name-part> <tp:taxon-name-part taxon-name-part-type="species" reg="messiniaensis">messiniaensis</tp:taxon-name-part></tp:taxon-name></italic>, a member of the <italic><tp:taxon-name><tp:taxon-name-part taxon-name-part-type="genus" reg="Temnothorax"/><tp:taxon-name-part taxon-name-part-type="species" reg="aveli">aveli</tp:taxon-name-part></tp:taxon-name></italic> species group, we observed single specimens with more or less darkened antennal club. <italic><tp:taxon-name><tp:taxon-name-part taxon-name-part-type="genus" reg="Temnothorax">Temnothorax</tp:taxon-name-part> <tp:taxon-name-part taxon-name-part-type="species" reg="tauricus">tauricus</tp:taxon-name-part></tp:taxon-name></italic> was recorded from Caucasus and southern Ukraine but is sympatric with <italic><tp:taxon-name><tp:taxon-name-part taxon-name-part-type="genus" reg="Temnothorax">T.</tp:taxon-name-part> <tp:taxon-name-part taxon-name-part-type="species" reg="turcicus">turcicus</tp:taxon-name-part></tp:taxon-name></italic> in Bulgaria and Greece. <italic><tp:taxon-name><tp:taxon-name-part taxon-name-part-type="genus" reg="Temnothorax">Temnothorax</tp:taxon-name-part> <tp:taxon-name-part taxon-name-part-type="species" reg="tauricus">tauricus</tp:taxon-name-part></tp:taxon-name></italic> have nests in dry stems of herbs, grasses or rarely in soil under stones (<xref ref-type="bibr" rid="B24">Radchenko 2016</xref>) and by those preferences reminds species of the <italic><tp:taxon-name><tp:taxon-name-part taxon-name-part-type="genus" reg="Temnothorax">T.</tp:taxon-name-part> <tp:taxon-name-part taxon-name-part-type="species" reg="aveli">aveli</tp:taxon-name-part></tp:taxon-name></italic> species group. Clarification of taxonomic relation between those two taxa requires further study based on material collected from the whole distribution range of both species. If our supposition on the conspecifity of both taxa is confirmed, then the name <italic><tp:taxon-name><tp:taxon-name-part taxon-name-part-type="genus" reg="Temnothorax">T.</tp:taxon-name-part> <tp:taxon-name-part taxon-name-part-type="species" reg="tauricus">tauricus</tp:taxon-name-part></tp:taxon-name></italic> will have priority over the name <italic><tp:taxon-name><tp:taxon-name-part taxon-name-part-type="genus" reg="Temnothorax">T.</tp:taxon-name-part> <tp:taxon-name-part taxon-name-part-type="species" reg="turcicus">turcicus</tp:taxon-name-part></tp:taxon-name></italic>.</p></tp:treatment-sec><tp:treatment-sec sec-type="biology" id="SECID0EOGDM"><title>Biology.</title><p>Specimens collected on shadow localities, from seacoast to 1000 m a.s.l. Foraging workers were observed on herbs in stream valley of tourist resort, valleys with <italic><tp:taxon-name><tp:taxon-name-part taxon-name-part-type="genus" reg="Platanus">Platanus</tp:taxon-name-part></tp:taxon-name></italic> trees, mountain coniferous forest and mountain pastures close to border of coniferous forest. Nests were not found, probably like other species of this group, are located inside dry stems of herbs.</p><p>The following ant species were recorded in the same areas as <italic><tp:taxon-name><tp:taxon-name-part taxon-name-part-type="genus" reg="Temnothorax">T.</tp:taxon-name-part> <tp:taxon-name-part taxon-name-part-type="species" reg="turcicus">turcicus</tp:taxon-name-part></tp:taxon-name></italic>:</p><p>For localities on <bold>Macedonia</bold>: Pieria, road to P. Poroi loc. 1, Pieria, road to P. Poroi loc. 2, Pieria, road to P. Poroi loc. 2, and <bold>Thessaly, Larissa, Mt. Ossa, Kokkino Nero</bold>: see <italic><tp:taxon-name><tp:taxon-name-part taxon-name-part-type="genus" reg="Temnothorax">Temnothorax</tp:taxon-name-part> <tp:taxon-name-part taxon-name-part-type="species" reg="brackoi">brackoi</tp:taxon-name-part></tp:taxon-name></italic>.</p><p><bold>North Aegean, Lesbos, near Ahladeri</bold>: <italic><tp:taxon-name><tp:taxon-name-part taxon-name-part-type="genus" reg="Camponotus">Camponotus</tp:taxon-name-part> <tp:taxon-name-part taxon-name-part-type="species" reg="dalmaticus">dalmaticus</tp:taxon-name-part></tp:taxon-name></italic> (Nylander), <italic><tp:taxon-name><tp:taxon-name-part taxon-name-part-type="genus" reg="Camponotus">C.</tp:taxon-name-part> <tp:taxon-name-part taxon-name-part-type="species" reg="lateralis">lateralis</tp:taxon-name-part></tp:taxon-name></italic> (Olivier), <italic><tp:taxon-name><tp:taxon-name-part taxon-name-part-type="genus" reg="Camponotus">C.</tp:taxon-name-part> <tp:taxon-name-part taxon-name-part-type="species" reg="sanctus">sanctus</tp:taxon-name-part></tp:taxon-name></italic>, <italic><tp:taxon-name><tp:taxon-name-part taxon-name-part-type="genus" reg="Crematogaster">Crematogaster</tp:taxon-name-part> <tp:taxon-name-part taxon-name-part-type="species" reg="ionia">ionia</tp:taxon-name-part></tp:taxon-name></italic> Forel, <italic><tp:taxon-name><tp:taxon-name-part taxon-name-part-type="genus" reg="Lasius">Lasius</tp:taxon-name-part> <tp:taxon-name-part taxon-name-part-type="species" reg="neglectus">neglectus</tp:taxon-name-part></tp:taxon-name></italic> Van Loon, Boomsma &amp; Andrasfalvy, <italic><tp:taxon-name><tp:taxon-name-part taxon-name-part-type="genus" reg="Monomorium">Monomorium</tp:taxon-name-part> <tp:taxon-name-part taxon-name-part-type="species" reg="monomorium">monomorium</tp:taxon-name-part></tp:taxon-name></italic> Bolton, <italic><tp:taxon-name><tp:taxon-name-part taxon-name-part-type="genus" reg="Pheidole">Pheidole</tp:taxon-name-part> <tp:taxon-name-part taxon-name-part-type="species" reg="pallidula">pallidula</tp:taxon-name-part></tp:taxon-name></italic> (Nylander), <italic><tp:taxon-name><tp:taxon-name-part taxon-name-part-type="genus" reg="Plagiolepis">Plagiolepis</tp:taxon-name-part> <tp:taxon-name-part taxon-name-part-type="species" reg="perperamus">perperamus</tp:taxon-name-part></tp:taxon-name></italic> Salata et al., <italic><tp:taxon-name><tp:taxon-name-part taxon-name-part-type="genus" reg="Temnothorax">Temnothorax</tp:taxon-name-part> <tp:taxon-name-part taxon-name-part-type="species" reg="bulgaricus">bulgaricus</tp:taxon-name-part></tp:taxon-name></italic> (Forel), <tp:taxon-name><tp:taxon-name-part taxon-name-part-type="genus" reg="Temnothorax">T.</tp:taxon-name-part> <tp:taxon-name-part taxon-name-part-type="uncertainty-rank">cf.</tp:taxon-name-part> <tp:taxon-name-part taxon-name-part-type="species" reg="luteus">luteus</tp:taxon-name-part></tp:taxon-name>, <italic><tp:taxon-name><tp:taxon-name-part taxon-name-part-type="genus" reg="Tetramorium">Tetramorium</tp:taxon-name-part> <tp:taxon-name-part taxon-name-part-type="species" reg="rhodium">rhodium</tp:taxon-name-part></tp:taxon-name></italic> Emery.</p><p><bold>Peloponnese, Arcadia, 3.2 km NW Polidroso</bold>: <tp:taxon-name><tp:taxon-name-part taxon-name-part-type="genus" reg="Aphaenogaster">Aphaenogaster</tp:taxon-name-part> <tp:taxon-name-part taxon-name-part-type="uncertainty-rank">cf.</tp:taxon-name-part> <tp:taxon-name-part taxon-name-part-type="species" reg="subterranea">subterranea</tp:taxon-name-part></tp:taxon-name>, <italic><tp:taxon-name><tp:taxon-name-part taxon-name-part-type="genus" reg="Camponotus">Camponotus</tp:taxon-name-part> <tp:taxon-name-part taxon-name-part-type="species" reg="aethiops">aethiops</tp:taxon-name-part></tp:taxon-name></italic> (Latreille), <italic><tp:taxon-name><tp:taxon-name-part taxon-name-part-type="genus" reg="Camponotus">C.</tp:taxon-name-part> <tp:taxon-name-part taxon-name-part-type="species" reg="dalmaticus">dalmaticus</tp:taxon-name-part></tp:taxon-name></italic> (Nylander), <italic><tp:taxon-name><tp:taxon-name-part taxon-name-part-type="genus" reg="Camponotus">C.</tp:taxon-name-part> <tp:taxon-name-part taxon-name-part-type="species" reg="nitidescens">nitidescens</tp:taxon-name-part></tp:taxon-name></italic> Forel, <italic><tp:taxon-name><tp:taxon-name-part taxon-name-part-type="genus" reg="Camponotus">C.</tp:taxon-name-part> <tp:taxon-name-part taxon-name-part-type="species" reg="vagus">vagus</tp:taxon-name-part></tp:taxon-name></italic> (Scopoli), <italic><tp:taxon-name><tp:taxon-name-part taxon-name-part-type="genus" reg="Cataglyphis">Cataglyphis</tp:taxon-name-part> <tp:taxon-name-part taxon-name-part-type="species" reg="nodus">nodus</tp:taxon-name-part></tp:taxon-name></italic> (Brullé), <italic><tp:taxon-name><tp:taxon-name-part taxon-name-part-type="genus" reg="Crematogaster">Crematogaster</tp:taxon-name-part> <tp:taxon-name-part taxon-name-part-type="species" reg="ionia">ionia</tp:taxon-name-part></tp:taxon-name></italic> Forel, <italic><tp:taxon-name><tp:taxon-name-part taxon-name-part-type="genus" reg="Formica">Formica</tp:taxon-name-part> <tp:taxon-name-part taxon-name-part-type="species" reg="cunicularia">cunicularia</tp:taxon-name-part></tp:taxon-name></italic> Latreille, <italic><tp:taxon-name><tp:taxon-name-part taxon-name-part-type="genus" reg="Formica">F.</tp:taxon-name-part> <tp:taxon-name-part taxon-name-part-type="species" reg="fusca">fusca</tp:taxon-name-part></tp:taxon-name></italic> Linnaeus, <italic><tp:taxon-name><tp:taxon-name-part taxon-name-part-type="genus" reg="Lasius">Lasius</tp:taxon-name-part> <tp:taxon-name-part taxon-name-part-type="species" reg="bomycina">bomycina</tp:taxon-name-part></tp:taxon-name></italic> Seifert &amp; Galkowski, <italic><tp:taxon-name><tp:taxon-name-part taxon-name-part-type="genus" reg="Lasius">L.</tp:taxon-name-part> <tp:taxon-name-part taxon-name-part-type="species" reg="flavus">flavus</tp:taxon-name-part></tp:taxon-name></italic> (Fabricius), <italic><tp:taxon-name><tp:taxon-name-part taxon-name-part-type="genus" reg="Lasius">L.</tp:taxon-name-part> <tp:taxon-name-part taxon-name-part-type="species" reg="illyricus">illyricus</tp:taxon-name-part></tp:taxon-name></italic> Zimmermann, <tp:taxon-name><tp:taxon-name-part taxon-name-part-type="genus" reg="Pheidole">Pheidole</tp:taxon-name-part> <tp:taxon-name-part taxon-name-part-type="uncertainty-rank">cf.</tp:taxon-name-part> <tp:taxon-name-part taxon-name-part-type="species" reg="pallidula">pallidula</tp:taxon-name-part></tp:taxon-name>, <italic><tp:taxon-name><tp:taxon-name-part taxon-name-part-type="genus" reg="Plagiolepis">Plagiolepis</tp:taxon-name-part> <tp:taxon-name-part taxon-name-part-type="species" reg="pygmaea">pygmaea</tp:taxon-name-part></tp:taxon-name></italic> (Latreille), <italic><tp:taxon-name><tp:taxon-name-part taxon-name-part-type="genus" reg="Temnothorax">Temnothorax</tp:taxon-name-part> <tp:taxon-name-part taxon-name-part-type="species" reg="crasecundus">crasecundus</tp:taxon-name-part></tp:taxon-name></italic> Seifert &amp; Csősz, <italic><tp:taxon-name><tp:taxon-name-part taxon-name-part-type="genus" reg="Temnothorax">T.</tp:taxon-name-part> <tp:taxon-name-part taxon-name-part-type="species" reg="helenae">helenae</tp:taxon-name-part></tp:taxon-name></italic> Csősz et al., <italic><tp:taxon-name><tp:taxon-name-part taxon-name-part-type="genus" reg="Temnothorax">T.</tp:taxon-name-part> <tp:taxon-name-part taxon-name-part-type="species" reg="laconicus">laconicus</tp:taxon-name-part></tp:taxon-name></italic> Csősz et al., <tp:taxon-name><tp:taxon-name-part taxon-name-part-type="genus" reg="Temnothorax">T.</tp:taxon-name-part> <tp:taxon-name-part taxon-name-part-type="uncertainty-rank">cf.</tp:taxon-name-part> <tp:taxon-name-part taxon-name-part-type="species" reg="unifasciatus">unifasciatus</tp:taxon-name-part></tp:taxon-name>, <tp:taxon-name><tp:taxon-name-part taxon-name-part-type="genus" reg="Tetramorium">Tetramorium</tp:taxon-name-part> <tp:taxon-name-part taxon-name-part-type="uncertainty-rank">cf.</tp:taxon-name-part> <tp:taxon-name-part taxon-name-part-type="species" reg="caespitum">caespitum</tp:taxon-name-part></tp:taxon-name>.</p><p><bold>Sterea Ellas, Euboea, 1 km NE of Amfithea</bold>: <italic><tp:taxon-name><tp:taxon-name-part taxon-name-part-type="genus" reg="Camponotus">Camponotus</tp:taxon-name-part> <tp:taxon-name-part taxon-name-part-type="species" reg="lateralis">lateralis</tp:taxon-name-part></tp:taxon-name></italic> (Olivier), <italic><tp:taxon-name><tp:taxon-name-part taxon-name-part-type="genus" reg="Cataglyphis">Cataglyphis</tp:taxon-name-part> <tp:taxon-name-part taxon-name-part-type="species" reg="nodus">nodus</tp:taxon-name-part></tp:taxon-name></italic> (Brullé), <italic><tp:taxon-name><tp:taxon-name-part taxon-name-part-type="genus" reg="Crematogaster">Crematogaster</tp:taxon-name-part> <tp:taxon-name-part taxon-name-part-type="species" reg="schmidti">schmidti</tp:taxon-name-part></tp:taxon-name></italic> (Mayr), <tp:taxon-name><tp:taxon-name-part taxon-name-part-type="genus" reg="Pheidole">Pheidole</tp:taxon-name-part> <tp:taxon-name-part taxon-name-part-type="uncertainty-rank">cf.</tp:taxon-name-part> <tp:taxon-name-part taxon-name-part-type="species" reg="pallidula">pallidula</tp:taxon-name-part></tp:taxon-name>, <italic><tp:taxon-name><tp:taxon-name-part taxon-name-part-type="genus" reg="Plagiolepis">Plagiolepis</tp:taxon-name-part> <tp:taxon-name-part taxon-name-part-type="species" reg="pygmaea">pygmaea</tp:taxon-name-part></tp:taxon-name></italic> (Latreille), <italic><tp:taxon-name><tp:taxon-name-part taxon-name-part-type="genus" reg="Temnothorax">Temnothorax</tp:taxon-name-part> <tp:taxon-name-part taxon-name-part-type="species" reg="bulgaricus">bulgaricus</tp:taxon-name-part></tp:taxon-name></italic> (Forel), <italic><tp:taxon-name><tp:taxon-name-part taxon-name-part-type="genus" reg="Temnothorax">T.</tp:taxon-name-part> <tp:taxon-name-part taxon-name-part-type="species" reg="recedens">recedens</tp:taxon-name-part></tp:taxon-name></italic> (Nylander).</p><p><bold>Thessaly, Larissa, Kato Olimbos Mts, 6.1 km S of Kalipefki</bold>: <tp:taxon-name><tp:taxon-name-part taxon-name-part-type="genus" reg="Aphaenogaster">Aphaenogaster</tp:taxon-name-part></tp:taxon-name><italic><tp:taxon-name><tp:taxon-name-part taxon-name-part-type="genus" reg="Aphaenogaster"/><tp:taxon-name-part taxon-name-part-type="species" reg="epirotes">epirotes</tp:taxon-name-part></tp:taxon-name></italic> (Emery), <italic><tp:taxon-name><tp:taxon-name-part taxon-name-part-type="genus" reg="Bothriomyrmex">Bothriomyrmex</tp:taxon-name-part> <tp:taxon-name-part taxon-name-part-type="species" reg="communista">communista</tp:taxon-name-part></tp:taxon-name></italic> Santschi, <italic><tp:taxon-name><tp:taxon-name-part taxon-name-part-type="genus" reg="Camponotus">Camponotus</tp:taxon-name-part> <tp:taxon-name-part taxon-name-part-type="species" reg="aethiops">aethiops</tp:taxon-name-part></tp:taxon-name></italic> (Latreille), <italic><tp:taxon-name><tp:taxon-name-part taxon-name-part-type="genus" reg="Camponotus">C.</tp:taxon-name-part> <tp:taxon-name-part taxon-name-part-type="species" reg="oertzeni">oertzeni</tp:taxon-name-part></tp:taxon-name></italic> Forel, <italic><tp:taxon-name><tp:taxon-name-part taxon-name-part-type="genus" reg="Camponotus">C.</tp:taxon-name-part> <tp:taxon-name-part taxon-name-part-type="species" reg="piceus">piceus</tp:taxon-name-part></tp:taxon-name></italic> (Leach), <italic><tp:taxon-name><tp:taxon-name-part taxon-name-part-type="genus" reg="Formica">Formica</tp:taxon-name-part> <tp:taxon-name-part taxon-name-part-type="species" reg="cunicularia">cunicularia</tp:taxon-name-part></tp:taxon-name></italic> Latreille, <italic><tp:taxon-name><tp:taxon-name-part taxon-name-part-type="genus" reg="Lasius">Lasius</tp:taxon-name-part> <tp:taxon-name-part taxon-name-part-type="species" reg="alienus">alienus</tp:taxon-name-part></tp:taxon-name></italic> Förster, <italic><tp:taxon-name><tp:taxon-name-part taxon-name-part-type="genus" reg="Messor">Messor</tp:taxon-name-part> <tp:taxon-name-part taxon-name-part-type="species" reg="mcarthuri">mcarthuri</tp:taxon-name-part></tp:taxon-name></italic> Steiner et al., <italic><tp:taxon-name><tp:taxon-name-part taxon-name-part-type="genus" reg="Messor">M.</tp:taxon-name-part> <tp:taxon-name-part taxon-name-part-type="species" reg="wasmanni">wasmanni</tp:taxon-name-part></tp:taxon-name></italic> Krausse, <italic><tp:taxon-name><tp:taxon-name-part taxon-name-part-type="genus" reg="Plagiolepis">Plagiolepis</tp:taxon-name-part> <tp:taxon-name-part taxon-name-part-type="species" reg="pygmaea">pygmaea</tp:taxon-name-part></tp:taxon-name></italic> (Latreille), <tp:taxon-name><tp:taxon-name-part taxon-name-part-type="genus" reg="Temnothorax">Temnothorax</tp:taxon-name-part> <tp:taxon-name-part taxon-name-part-type="uncertainty-rank">cf.</tp:taxon-name-part> <tp:taxon-name-part taxon-name-part-type="species" reg="unifasciatus">unifasciatus</tp:taxon-name-part></tp:taxon-name>, <tp:taxon-name><tp:taxon-name-part taxon-name-part-type="genus" reg="Tetramorium">Tetramorium</tp:taxon-name-part> <tp:taxon-name-part taxon-name-part-type="uncertainty-rank">cf.</tp:taxon-name-part> <tp:taxon-name-part taxon-name-part-type="species" reg="caespitum">caespitum</tp:taxon-name-part></tp:taxon-name>.</p></tp:treatment-sec><tp:treatment-sec><!--Section generated to contain objects referenced in tp:taxon-treatment.--><fig id="F6" position="float" orientation="portrait"><object-id xmlns:xlink="http://www.w3.org/1999/xlink" content-type="doi" xlink:type="simple">10.3897/zookeys.877.36320.figures13-15</object-id><object-id xmlns:xlink="http://www.w3.org/1999/xlink" content-type="arpha" xlink:type="simple">6A83CC66-D38E-5474-9F3F-467CE21832D1</object-id><label>Figures 13–15.</label><caption><p>Head sculpture <bold>13</bold> Worker of <italic><tp:taxon-name><tp:taxon-name-part taxon-name-part-type="genus" reg="Temnothorax">Temnothorax</tp:taxon-name-part> <tp:taxon-name-part taxon-name-part-type="species" reg="brackoi">brackoi</tp:taxon-name-part></tp:taxon-name></italic> sp. nov. <bold>14</bold> Worker of <italic><tp:taxon-name><tp:taxon-name-part taxon-name-part-type="genus" reg="Temnothorax">Temnothorax</tp:taxon-name-part> <tp:taxon-name-part taxon-name-part-type="species" reg="messiniaensis">messiniaensis</tp:taxon-name-part></tp:taxon-name></italic> sp. nov. <bold>15</bold> Worker of <italic><tp:taxon-name><tp:taxon-name-part taxon-name-part-type="genus" reg="Temnothorax">Temnothorax</tp:taxon-name-part> <tp:taxon-name-part taxon-name-part-type="species" reg="turcicus">turcicus</tp:taxon-name-part></tp:taxon-name></italic> (Santschi).</p></caption><graphic xmlns:xlink="http://www.w3.org/1999/xlink" xlink:href="zookeys-877-081-g006.jpg" position="float" orientation="portrait" xlink:type="simple" id="oo_344059.jpg"><uri content-type="original_file" xlink:type="simple">https://binary.pensoft.net/fig/344059</uri></graphic></fig></tp:treatment-sec><ref-list><ref id="B24"><mixed-citation xmlns:xlink="http://www.w3.org/1999/xlink" xlink:type="simple"><person-group><name name-style="western"><surname>Radchenko</surname><given-names>AG</given-names></name></person-group> (<year>2016</year>) Ants (<tp:taxon-name><tp:taxon-name-part taxon-name-part-type="order">Hymenoptera</tp:taxon-name-part></tp:taxon-name>, <tp:taxon-name><tp:taxon-name-part taxon-name-part-type="family">Formicidae</tp:taxon-name-part></tp:taxon-name>) of Ukraine. National Academy of Sciences of Ukraine. Kiev: I. I. Schmalhausen Institute of Zoology, 496 pp.</mixed-citation></ref></ref-list></tp:taxon-treatment>
