# Supplementary material for: Preliminary division of not socially parasitic Greek Temnothorax Mayr, 1861 (Hymenoptera, Formicidae) with a description of three new species
Source: Zookeys. 2019 Oct 2;877:81–131. doi: 10.3897/zookeys.877.36320 (PMC6785569; doi:10.3897/zookeys.877.36320)
Supplement: XML Treatment for Temnothorax triangularis [file zookeys.877.36320-treatment4.xml]

<!DOCTYPE tp:taxon-treatment
  PUBLIC "-//TaxonX//DTD Taxonomic Treatment Publishing DTD v0 20100105//EN" "tax-treatment-NSO.dtd">
<tp:taxon-treatment xmlns:tp="http://www.plazi.org/taxpub"><tp:treatment-meta><kwd-group><label>Taxon classification</label><kwd><named-content xmlns:xlink="http://www.w3.org/1999/xlink" content-type="kingdom">Animalia</named-content></kwd><kwd><named-content xmlns:xlink="http://www.w3.org/1999/xlink" content-type="order">Hymenoptera</named-content></kwd><kwd><named-content xmlns:xlink="http://www.w3.org/1999/xlink" content-type="family">Formicidae</named-content></kwd></kwd-group><mixed-citation publication-type="journal"><person-group><name><surname>Salata</surname><given-names>Sebastian</given-names></name><name><surname>Borowiec</surname><given-names>Lech</given-names></name></person-group><article-title>Preliminary division of not socially parasitic Greek <italic><tp:taxon-name><tp:taxon-name-part taxon-name-part-type="genus" reg="Temnothorax">Temnothorax</tp:taxon-name-part></tp:taxon-name></italic> Mayr, 1861 (<tp:taxon-name><tp:taxon-name-part taxon-name-part-type="order">Hymenoptera</tp:taxon-name-part></tp:taxon-name>, <tp:taxon-name><tp:taxon-name-part taxon-name-part-type="family">Formicidae</tp:taxon-name-part></tp:taxon-name>) with a description of three new species</article-title><source>Zookeys</source><day>02</day><month>10</month><year>2019</year><volume>877</volume><fpage>81</fpage><lpage>131</lpage><pub-id pub-id-type="doi">10.3897/zookeys.877.36320</pub-id></mixed-citation></tp:treatment-meta><tp:nomenclature><tp:taxon-name><object-id xmlns:xlink="http://www.w3.org/1999/xlink" content-type="arpha" xlink:type="simple">B8DBB77A-FD37-5F93-AFAE-0F4064C150BD</object-id>
              <tp:taxon-name-part taxon-name-part-type="genus" reg="Temnothorax">Temnothorax</tp:taxon-name-part>
              <tp:taxon-name-part taxon-name-part-type="species" reg="triangularis">triangularis</tp:taxon-name-part>
              <object-id xmlns:xlink="http://www.w3.org/1999/xlink" content-type="zoobank" xlink:type="simple">http://zoobank.org/4D263567-874F-45D1-870C-E64C9750A9F5</object-id>
            </tp:taxon-name><tp:taxon-status xmlns:xlink="http://www.w3.org/1999/xlink" xlink:type="simple">sp. nov.</tp:taxon-status><xref ref-type="fig" rid="F7">Figs 16–17</xref><xref ref-type="fig" rid="F8">, 18–20</xref><xref ref-type="fig" rid="F9">, 21, 22</xref><xref ref-type="fig" rid="F10">, 23–24</xref></tp:nomenclature><tp:treatment-sec sec-type="Differential diagnosis" id="SECID0E4CEM"><title>Differential diagnosis.</title><p><italic><tp:taxon-name><tp:taxon-name-part taxon-name-part-type="genus" reg="Temnothorax">Temnothorax</tp:taxon-name-part> <tp:taxon-name-part taxon-name-part-type="species" reg="triangularis">triangularis</tp:taxon-name-part></tp:taxon-name></italic> belongs to the <italic><tp:taxon-name><tp:taxon-name-part taxon-name-part-type="genus" reg="Temnothorax">T.</tp:taxon-name-part> <tp:taxon-name-part taxon-name-part-type="species" reg="nylanderi">nylanderi</tp:taxon-name-part></tp:taxon-name></italic> species group. It differs from most of members of this group in uniformly brown body with darker frons and posterior band of first gastral tergite, and absent or very shallow, inconspicuous metanotal groove. There are four other known species with dark body colouration: <italic><tp:taxon-name><tp:taxon-name-part taxon-name-part-type="genus" reg="Temnothorax">T.</tp:taxon-name-part> <tp:taxon-name-part taxon-name-part-type="species" reg="laconicus">laconicus</tp:taxon-name-part></tp:taxon-name></italic>, <italic><tp:taxon-name><tp:taxon-name-part taxon-name-part-type="genus" reg="Temnothorax">T.</tp:taxon-name-part> <tp:taxon-name-part taxon-name-part-type="species" reg="artvinensis">artvinensis</tp:taxon-name-part></tp:taxon-name></italic>, <italic><tp:taxon-name><tp:taxon-name-part taxon-name-part-type="genus" reg="Temnothorax">T.</tp:taxon-name-part> <tp:taxon-name-part taxon-name-part-type="species" reg="sordidulus">sordidulus</tp:taxon-name-part></tp:taxon-name></italic>, and <italic><tp:taxon-name><tp:taxon-name-part taxon-name-part-type="genus" reg="Temnothorax">T.</tp:taxon-name-part> <tp:taxon-name-part taxon-name-part-type="species" reg="tergestinus">tergestinus</tp:taxon-name-part></tp:taxon-name></italic>. <italic><tp:taxon-name><tp:taxon-name-part taxon-name-part-type="genus" reg="Temnothorax">Temnothorax</tp:taxon-name-part> <tp:taxon-name-part taxon-name-part-type="species" reg="triangularis">triangularis</tp:taxon-name-part></tp:taxon-name></italic> differs from all of them in extremely shallow metanotal groove and frons lacking reticulation and covered with dense, thick, longitudinal striations, additionally frons centre has sculpture weaker or reduced, it differs also from <italic><tp:taxon-name><tp:taxon-name-part taxon-name-part-type="genus" reg="Temnothorax">T.</tp:taxon-name-part> <tp:taxon-name-part taxon-name-part-type="species" reg="laconicus">laconicus</tp:taxon-name-part></tp:taxon-name></italic> and <italic><tp:taxon-name><tp:taxon-name-part taxon-name-part-type="genus" reg="Temnothorax">T.</tp:taxon-name-part> <tp:taxon-name-part taxon-name-part-type="species" reg="artvinensis">artvinensis</tp:taxon-name-part></tp:taxon-name></italic> in shorter, triangular propodeal spines.</p></tp:treatment-sec><tp:treatment-sec sec-type="etymology" id="SECID0EGGEM"><title>Etymology.</title><p>Named after short, triangular propodeal spines.</p></tp:treatment-sec><tp:treatment-sec sec-type="type material" id="SECID0ELGEM"><title>Type material.</title><p><bold>Holotype</bold>, worker (pin) (<ext-link xmlns:xlink="http://www.w3.org/1999/xlink" xlink:type="simple" ext-link-type="uri" xlink:href="http://data.antweb.org/specimen/CASENT0846901">CASENT0846901</ext-link>): GREECE, Sterea Ellas, Eubea | 2.4 km SW of Stropones | <named-content xmlns:xlink="http://www.w3.org/1999/xlink" content-type="dwc:verbatimCoordinates" xlink:type="simple"><named-content content-type="geo-json" specific-use="{&#34;type&#34;:&#34;Point&#34;,&#34;coordinates&#34;:[23.870000,38.603270]}" id="NCID0E2GEM" xlink:type="simple">38,60327N/23,87E</named-content></named-content>, 1025 m |10 VI 2018, L. Borowiec || Collection L. Borowiec | <tp:taxon-name><tp:taxon-name-part taxon-name-part-type="family">Formicidae</tp:taxon-name-part></tp:taxon-name> | LBC-GR02682 (<abbrev xmlns:xlink="http://www.w3.org/1999/xlink" content-type="institution" xlink:title="Museum of Natural History, University of Wrocław, Wrocław, Poland" id="ABBRID0EFHEM" xlink:type="simple">MNHW</abbrev>).</p><p><bold>Paratypes</bold>, 25w., 1Q.(pin) (<ext-link xmlns:xlink="http://www.w3.org/1999/xlink" xlink:type="simple" ext-link-type="uri" xlink:href="http://data.antweb.org/specimen/CASENT0846661">CASENT0846661</ext-link>-<ext-link xmlns:xlink="http://www.w3.org/1999/xlink" xlink:type="simple" ext-link-type="uri" xlink:href="http://data.antweb.org/specimen/CASENT0846691">CASENT0846691</ext-link>): the same nest sample as holotype (<abbrev xmlns:xlink="http://www.w3.org/1999/xlink" content-type="institution" xlink:title="Department of Biodiversity and Evolutionary Taxonomy, University of Wrocław, Poland" id="ABBRID0EYHEM" xlink:type="simple">DBET</abbrev>, <named-content xmlns:xlink="http://www.w3.org/1999/xlink" content-type="dwc:institutional_code" xlink:type="simple">BMNH</named-content>, <named-content xmlns:xlink="http://www.w3.org/1999/xlink" content-type="dwc:institutional_code" xlink:type="simple">CASC</named-content>, <named-content xmlns:xlink="http://www.w3.org/1999/xlink" content-type="dwc:institutional_code" xlink:type="simple">MHNG</named-content>); 5w. (EtOH): the same locality as holotype, collected in litter (<abbrev xmlns:xlink="http://www.w3.org/1999/xlink" content-type="institution" xlink:title="Department of Biodiversity and Evolutionary Taxonomy, University of Wrocław, Poland" id="ABBRID0EVIEM" xlink:type="simple">DBET</abbrev>); 11w, 1Q (pin) (<ext-link xmlns:xlink="http://www.w3.org/1999/xlink" xlink:type="simple" ext-link-type="uri" xlink:href="http://data.antweb.org/specimen/CASENT0846692">CASENT0846692</ext-link>-<ext-link xmlns:xlink="http://www.w3.org/1999/xlink" xlink:type="simple" ext-link-type="uri" xlink:href="http://data.antweb.org/specimen/CASENT0846704">CASENT0846704</ext-link>): GREECE, Sterea Ellas | Eubea |3.7 km SW of Metochi, 830 m | <named-content xmlns:xlink="http://www.w3.org/1999/xlink" content-type="dwc:verbatimCoordinates" xlink:type="simple"><named-content content-type="geo-json" specific-use="{&#34;type&#34;:&#34;Point&#34;,&#34;coordinates&#34;:[23.916830,38.604020]}" id="NCID0EHJEM" xlink:type="simple">38.60402N/23.91683E</named-content></named-content>, | 13 VI 2018, L. Borowiec (<abbrev xmlns:xlink="http://www.w3.org/1999/xlink" content-type="institution" xlink:title="Department of Biodiversity and Evolutionary Taxonomy, University of Wrocław, Poland" id="ABBRID0EMJEM" xlink:type="simple">DBET</abbrev>).</p></tp:treatment-sec><tp:treatment-sec sec-type="Terra typica" id="SECID0ERJEM"><title>Terra typica.</title><p>Euboea, Greece.</p></tp:treatment-sec><tp:treatment-sec sec-type="material" id="SECID0EWJEM"><title>Other material.</title><p><bold>GREECE, Sterea Ellas, Euboea</bold>: 2w. (EtOH): 1.5 km SW of Koutourla, <named-content xmlns:xlink="http://www.w3.org/1999/xlink" content-type="dwc:verbatimCoordinates" xlink:type="simple"><named-content content-type="geo-json" specific-use="{&#34;type&#34;:&#34;Point&#34;,&#34;coordinates&#34;:[23.927720,38.628380]}" id="NCID0EBKEM" xlink:type="simple">38.62838N/23.92772E</named-content></named-content>, 695 m, 2018-06-13, leg. L. Borowiec; 1w.(pin) (<ext-link xmlns:xlink="http://www.w3.org/1999/xlink" xlink:type="simple" ext-link-type="uri" xlink:href="http://data.antweb.org/specimen/CASENT0846902">CASENT0846902</ext-link>), 2w. (EtOH): 2.3 km S of Stropones, <named-content xmlns:xlink="http://www.w3.org/1999/xlink" content-type="dwc:verbatimCoordinates" xlink:type="simple"><named-content content-type="geo-json" specific-use="{&#34;type&#34;:&#34;Point&#34;,&#34;coordinates&#34;:[23.878070,38.993300]}" id="NCID0EOKEM" xlink:type="simple">38.9933N/23.87807E</named-content></named-content>, 860 m, 2018-06-10, leg. L. Borowiec; 2w. (EtOH): 2.7 km SE of Stropones, <named-content xmlns:xlink="http://www.w3.org/1999/xlink" content-type="dwc:verbatimCoordinates" xlink:type="simple"><named-content content-type="geo-json" specific-use="{&#34;type&#34;:&#34;Point&#34;,&#34;coordinates&#34;:[23.908500,38.598510]}" id="NCID0EWKEM" xlink:type="simple">38.59851N/23.9085E</named-content></named-content>, 855 m, 2018-06-13, leg. L. Borowiec; 3w. (EtOH): 2.9 km S of Stropones, <named-content xmlns:xlink="http://www.w3.org/1999/xlink" content-type="dwc:verbatimCoordinates" xlink:type="simple"><named-content content-type="geo-json" specific-use="{&#34;type&#34;:&#34;Point&#34;,&#34;coordinates&#34;:[23.885620,38.591330]}" id="NCID0E5KEM" xlink:type="simple">38.59133N/23.88562E</named-content></named-content>, 880 m, 2018-06-13, leg. L. Borowiec; 43w. (EtOH): 3.7 km SW of Metochi, <named-content xmlns:xlink="http://www.w3.org/1999/xlink" content-type="dwc:verbatimCoordinates" xlink:type="simple"><named-content content-type="geo-json" specific-use="{&#34;type&#34;:&#34;Point&#34;,&#34;coordinates&#34;:[23.916830,38.604020]}" id="NCID0EGLEM" xlink:type="simple">38.60402N/23.91683E</named-content></named-content>, 830 m, 2018-06-13, leg. L. Borowiec.</p><p><bold>Description of worker</bold> (n = 10): <abbrev xmlns:xlink="http://www.w3.org/1999/xlink" xlink:title="head length" id="ABBRID0EPLEM" xlink:type="simple">HL</abbrev>: 0.684 ± 0.01 (0.671–0.708); <abbrev xmlns:xlink="http://www.w3.org/1999/xlink" xlink:title="head width" id="ABBRID0ETLEM" xlink:type="simple">HW</abbrev>: 0.603 ± 0.02 (0.578–0.650); <abbrev xmlns:xlink="http://www.w3.org/1999/xlink" xlink:title="scape length" id="ABBRID0EXLEM" xlink:type="simple">SL</abbrev>: 0.504 ± 0.02 (0.484–0.534); <abbrev xmlns:xlink="http://www.w3.org/1999/xlink" xlink:title="eye length" id="ABBRID0E2LEM" xlink:type="simple">EL</abbrev>: 0.140 ± 0.01 (0.124–0.149); <abbrev xmlns:xlink="http://www.w3.org/1999/xlink" xlink:title="eye width" id="ABBRID0E6LEM" xlink:type="simple">EW</abbrev>: 0.105 ± 0.006 (0.093–0.112); <abbrev xmlns:xlink="http://www.w3.org/1999/xlink" xlink:title="mesosoma length" id="ABBRID0EDMEM" xlink:type="simple">WL</abbrev>: 0.769 ± 0.02 (0.742–0.820); <abbrev xmlns:xlink="http://www.w3.org/1999/xlink" xlink:title="propodeal spine length" id="ABBRID0EHMEM" xlink:type="simple">PSL</abbrev>: 0.161 ± 0.02 (0.143–0.183); <abbrev xmlns:xlink="http://www.w3.org/1999/xlink" xlink:title="spiracle to declivity length" id="ABBRID0ELMEM" xlink:type="simple">SDL</abbrev>: 0.119 ± 0.006 (0.112–0.130); <abbrev xmlns:xlink="http://www.w3.org/1999/xlink" xlink:title="petiole length" id="ABBRID0EPMEM" xlink:type="simple">PEL</abbrev>: 0.294 ± 0.02 (0.273–0.323); <abbrev xmlns:xlink="http://www.w3.org/1999/xlink" xlink:title="postpetiole length" id="ABBRID0ETMEM" xlink:type="simple">PPL</abbrev>: 0.182 ± 0.008 (0.174–0.199); <abbrev xmlns:xlink="http://www.w3.org/1999/xlink" xlink:title="petiole height" id="ABBRID0EXMEM" xlink:type="simple">PEH</abbrev>: 0.245 ± 0.01 (0.236–0.270); <abbrev xmlns:xlink="http://www.w3.org/1999/xlink" xlink:title="postpetiole height" id="ABBRID0E2MEM" xlink:type="simple">PPH</abbrev>: 0.231 ± 0.01 (0.217–0.248); <abbrev xmlns:xlink="http://www.w3.org/1999/xlink" xlink:title="pronotum width" id="ABBRID0E6MEM" xlink:type="simple">PNW</abbrev>: 0.403 ± 0.01 (0.388–0.435); PLW: 0.177 ± 0.009 (0.168–0.199); <abbrev xmlns:xlink="http://www.w3.org/1999/xlink" xlink:title="postpetiole width" id="ABBRID0EDNEM" xlink:type="simple">PPW</abbrev>: 0.241 ± 0.01 (0.230–0.267); <abbrev xmlns:xlink="http://www.w3.org/1999/xlink" xlink:title="head width / head length" id="ABBRID0EHNEM" xlink:type="simple">CI</abbrev>: 88.2 ± 2.2 (85.3–92.7); <abbrev xmlns:xlink="http://www.w3.org/1999/xlink" xlink:title="scape length / head length" id="ABBRID0ELNEM" xlink:type="simple">SI1</abbrev>: 73.7 ± 1.5 (71.2–76.4); <abbrev xmlns:xlink="http://www.w3.org/1999/xlink" xlink:title="scape length / head width" id="ABBRID0EPNEM" xlink:type="simple">SI2</abbrev>: 83.6 ± 2.4 (78.9–87.5); <abbrev xmlns:xlink="http://www.w3.org/1999/xlink" xlink:title="pronotum width / mesosoma length" id="ABBRID0ETNEM" xlink:type="simple">MI</abbrev>: 52.4 ± 1.2 (50.8–54.7); <abbrev xmlns:xlink="http://www.w3.org/1999/xlink" xlink:title="eye width / eye length" id="ABBRID0EXNEM" xlink:type="simple">EI1</abbrev>: 75.0 ± 4.2 (68.8–85.0); <abbrev xmlns:xlink="http://www.w3.org/1999/xlink" xlink:title="eye width / head length" id="ABBRID0E2NEM" xlink:type="simple">EI2</abbrev>: 15.3 ± 1.0 (13.6–16.7); <abbrev xmlns:xlink="http://www.w3.org/1999/xlink" xlink:title="PL / PH" id="ABBRID0E6NEM" xlink:type="simple">PI</abbrev>: 120.1 ± 5.4 (108.0–128.8); <abbrev xmlns:xlink="http://www.w3.org/1999/xlink" xlink:title="postpetiole length / postpetiole height" id="ABBRID0EDOEM" xlink:type="simple">PPI</abbrev>: 79.0 ± 2.8 (75.0–85.7); <abbrev xmlns:xlink="http://www.w3.org/1999/xlink" xlink:title="propodeal spine length / spiracle to declivity length" id="ABBRID0EHOEM" xlink:type="simple">PSI</abbrev>: 135.8 ± 12.4 (120.0–155.6).</p></tp:treatment-sec><tp:treatment-sec sec-type="Colour" id="SECID0ELOEM"><title>Colour.</title><p>Whole body uniformly brown to bright brown, sometimes mesosoma and genae brighter. Legs and antennae bright brown to dark yellow, femora in central part darkened (Figs <xref ref-type="fig" rid="F7">16</xref>, <xref ref-type="fig" rid="F7">17</xref>). <bold>Head.</bold> Oval, 1.14 times as long as wide, lateral surfaces below and above eyes gently convex, posterior edges convex, occipital margin of head straight or slightly concave (Figs <xref ref-type="fig" rid="F8">18</xref>, <xref ref-type="fig" rid="F8">19</xref>). Anterior margin of the clypeus slightly convex, medial notch absent. Eyes small, oval, 1.33 times as long as wide. Antennal scape short, in lateral view slightly curved, 0.73 times as long as length of the head, in apex gradually widened, its base with small, triangular tooth, funiculus long, club 3-segmented (Fig. <xref ref-type="fig" rid="F8">18</xref>). Surface of scape with very fine microreticulation, shiny, covered with thin, moderate dense, decumbent setae. Mandibles rounded with thick sparse, longitudinal striae, shiny. Clypeus shiny with thick, longitudinal striae, area between striae shiny with few longitudinal wrinkles. Frontal carinae short, not extending beyond frontal lobes. Antennal fossa deep, with sparse, thin roundly curved striae, area between striae with sparse and fine reticulation, shiny. Frontal lobes narrow, smooth with slight, dense longitudinal striation (Figs <xref ref-type="fig" rid="F8">18</xref>, <xref ref-type="fig" rid="F8">19</xref>). Space between frontal carinae and vertex with dense, thick, longitudinal striation, sparser or reduced in the central part, striae sometimes interrupted, surface between striae smooth and shiny; space between frontal carinae ad eyes, temples and malar area with longitudinal, thick reticulation, space between reticulation smooth or with very sparse microreticulation, shiny; genae with very sparse thick reticulation, partly smooth, always shiny. Frons and vertex with erect, pale, short and thick setae. <bold>Mesosoma.</bold> Elongate, 1.9 times as long as wide, slightly arched in profile. Metanotal groove absent or very shallow, inconspicuous. Pronotum convex on sides. Propodeal spines short, triangular, with wide base, directed upward, with angulate tips (Fig. <xref ref-type="fig" rid="F9">21</xref>), only in fewer than 20% of specimens are propodeal spines moderately long, with wide bases and sharp tips (Fig. <xref ref-type="fig" rid="F9">22</xref>). Lateral surfaces of pronotum with thick and sparse longitudinal striation or reticulation, its dorsal surface with thick, sparse, irregular reticulation; mesonotum and propodeum on the whole surface with thick, denser than on pronotum, irregular reticulation. Area between thick sculpture shiny, smooth or sometimes with sparse, fine microreticulation (Fig. <xref ref-type="fig" rid="F7">17</xref>). Entire mesosoma bearing erect, pale, short and thick setae (Fig. <xref ref-type="fig" rid="F7">17</xref>). <bold>Petiole.</bold> In lateral view, with short peduncle, node high, with anterior face flat to slightly convex, and posterior face and dorsum convex. Peduncle and petiolar node shiny, with thick, dense reticulation, area between rugae smooth, dorsum with sparser reticulation. Dorsal surface bearing sparse, short, erect setae (Figs <xref ref-type="fig" rid="F9">21</xref>, <xref ref-type="fig" rid="F9">22</xref>). <bold>Postpetiole.</bold> In lateral view, regularly convex, apical half with gently convex sides (Figs <xref ref-type="fig" rid="F9">21</xref>, <xref ref-type="fig" rid="F9">22</xref>), on the whole surface shiny, with thick, dense reticulation, dorsum with sparser reticulation; area between rugae smooth. Dorsal surface bearing sparse, short, semierect to erect setae. <bold>Gaster.</bold> Smooth and shiny, bearing erect, thin, pale setae (Figs <xref ref-type="fig" rid="F7">16</xref>, <xref ref-type="fig" rid="F7">17</xref>).</p><fig id="F7" position="float" orientation="portrait"><object-id xmlns:xlink="http://www.w3.org/1999/xlink" content-type="doi" xlink:type="simple">10.3897/zookeys.877.36320.figures16-17</object-id><object-id xmlns:xlink="http://www.w3.org/1999/xlink" content-type="arpha" xlink:type="simple">12429534-5A10-57B9-B0A6-074C681B0FE2</object-id><label>Figures 16, 17.</label><caption><p>Worker of <italic><tp:taxon-name><tp:taxon-name-part taxon-name-part-type="genus" reg="Temnothorax">Temnothorax</tp:taxon-name-part> <tp:taxon-name-part taxon-name-part-type="species" reg="triangularis">triangularis</tp:taxon-name-part></tp:taxon-name></italic> sp. nov. <bold>16</bold> Dorsal <bold>17</bold> Lateral.</p></caption><graphic xmlns:xlink="http://www.w3.org/1999/xlink" xlink:href="zookeys-877-081-g007.jpg" position="float" orientation="portrait" xlink:type="simple" id="oo_344060.jpg"><uri content-type="original_file" xlink:type="simple">https://binary.pensoft.net/fig/344060</uri></graphic></fig><p><bold>Description of gyne</bold> (n = 2). <bold>Colour.</bold> Head brown, temples slightly brighter coloured than frontal parts. Antennae uniformly yellow. Mesosoma, petiole and postpetiole bright brown, legs yellow. First gastral tergite mostly dark brown with yellowish brown spot basally, remaining tergites brown with dark brown posterior margins (Figs <xref ref-type="fig" rid="F10">23</xref>, <xref ref-type="fig" rid="F10">24</xref>). <bold>Head.</bold> Eyes big, almost round [<abbrev xmlns:xlink="http://www.w3.org/1999/xlink" xlink:title="eye length" id="ABBRID0ELSEM" xlink:type="simple">EL</abbrev> / <abbrev xmlns:xlink="http://www.w3.org/1999/xlink" xlink:title="head width" id="ABBRID0EPSEM" xlink:type="simple">HW</abbrev>: 0.26]. Antennal scape short [<abbrev xmlns:xlink="http://www.w3.org/1999/xlink" xlink:title="scape length" id="ABBRID0ETSEM" xlink:type="simple">SL</abbrev> / <abbrev xmlns:xlink="http://www.w3.org/1999/xlink" xlink:title="head width" id="ABBRID0EXSEM" xlink:type="simple">HW</abbrev>: 0.76], not reaching occipital margin of head. Clypeus smooth and shiny laterally with diffused, longitudinal carinulae. Antennal fossa deep, rugulose with concentric carinae. Frontal lobes wide 0.43 times as wide as head width, rugulose with thick longitudinal costae, interstices microreticulate (Fig. <xref ref-type="fig" rid="F8">20</xref>). Frons shiny, entire surface longitudinally costate and rugose, interstices distinctly microreticulate. Area above eyes and sides of head rugulose and partly longitudinally costate, only small area behind eyes smooth and shiny. Entire head bearing erect, pale and thin setae. <bold>Mesosoma.</bold> Pronotum with thick rugosities in anterior part, sides with thick rugosity and dense longitudinal costae. Surface between rugosities microreticulate. Scutum with dense, thick longitudinal costae and microreticulation between costae but appears shiny. Scutellum laterally with thick longitudinal costae, to the centre costae partly diffused, along middle smooth and shiny area (Figs <xref ref-type="fig" rid="F10">23</xref>, <xref ref-type="fig" rid="F10">24</xref>). Metanotum with fine longitudinal costae and microreticulated background. Propodeum with area above propodeal spines with transverse and on sides with longitudinal costae and microreticulated background. Propodeal spines short [<abbrev xmlns:xlink="http://www.w3.org/1999/xlink" xlink:title="propodeal spine length" id="ABBRID0EJTEM" xlink:type="simple">PSL</abbrev> / <abbrev xmlns:xlink="http://www.w3.org/1999/xlink" xlink:title="head width" id="ABBRID0ENTEM" xlink:type="simple">HW</abbrev>: 0.28], triangular, with wide base, straight and angulate apex. Area between and below propodeal spines with distinct microreticulation tends to form transverse ridges. Anepisternum and katepisternum with gentle, dense longitudinal costae. Metaepisternum and metakatepisternum, with dense, longitudinal costae and shiny area close to ventral margin. Surface between costae microreticulate. Dorsal surface of mesosoma with sparse, erect, long, thick and pale setae (Figs <xref ref-type="fig" rid="F10">23</xref>, <xref ref-type="fig" rid="F10">24</xref>). <bold>Petiole and postpetiole.</bold> Microreticulate, the entire surface punctate to rugulose, dorsal surface longitudinally costulate. <bold>Gaster.</bold> Smooth and shiny, bearing sparse, long, erect setae (Figs <xref ref-type="fig" rid="F10">23</xref>, <xref ref-type="fig" rid="F10">24</xref>).</p><fig id="F8" position="float" orientation="portrait"><object-id xmlns:xlink="http://www.w3.org/1999/xlink" content-type="doi" xlink:type="simple">10.3897/zookeys.877.36320.figures18-20</object-id><object-id xmlns:xlink="http://www.w3.org/1999/xlink" content-type="arpha" xlink:type="simple">8794E335-4881-5AEC-8DB5-CF2EAE7A178D</object-id><label>Figures 18–20.</label><caption><p><italic><tp:taxon-name><tp:taxon-name-part taxon-name-part-type="genus" reg="Temnothorax">Temnothorax</tp:taxon-name-part> <tp:taxon-name-part taxon-name-part-type="species" reg="triangularis">triangularis</tp:taxon-name-part></tp:taxon-name></italic> sp. nov. <bold>18</bold> Worker head and antennae <bold>19</bold> Worker head sculpture <bold>20</bold> Gyne head and antennae.</p></caption><graphic xmlns:xlink="http://www.w3.org/1999/xlink" xlink:href="zookeys-877-081-g008.jpg" position="float" orientation="portrait" xlink:type="simple" id="oo_344061.jpg"><uri content-type="original_file" xlink:type="simple">https://binary.pensoft.net/fig/344061</uri></graphic></fig></tp:treatment-sec><tp:treatment-sec sec-type="distribution" id="SECID0EDVEM"><title>General distribution.</title><p>Greece, Sterea Ellas, Euboea.</p></tp:treatment-sec><tp:treatment-sec sec-type="biology" id="SECID0EIVEM"><title>Biology.</title><p>Alpine species. Ants were observed on stones, dry branches, and herbs in coniferous forest, or coniferous forest with an admixture of chestnut. Nests were found in the dry branches of conifers lying on the ground.</p><p>The following ant species were recorded in the same areas as <italic><tp:taxon-name><tp:taxon-name-part taxon-name-part-type="genus" reg="Temnothorax">T.</tp:taxon-name-part> <tp:taxon-name-part taxon-name-part-type="species" reg="triangularis">triangularis</tp:taxon-name-part></tp:taxon-name></italic>:</p><p><bold>Sterea Ellas, Euboea, 1.5 km SW of Koutourla</bold>: <italic><tp:taxon-name><tp:taxon-name-part taxon-name-part-type="genus" reg="Aphaenogaster">Aphaenogaster</tp:taxon-name-part> <tp:taxon-name-part taxon-name-part-type="species" reg="subterranea">subterranea</tp:taxon-name-part></tp:taxon-name></italic> (Latreille), <italic><tp:taxon-name><tp:taxon-name-part taxon-name-part-type="genus" reg="Formica">Formica</tp:taxon-name-part> <tp:taxon-name-part taxon-name-part-type="species" reg="fusca">fusca</tp:taxon-name-part></tp:taxon-name></italic> Linnaeus, <italic><tp:taxon-name><tp:taxon-name-part taxon-name-part-type="genus" reg="Lasius">Lasius</tp:taxon-name-part> <tp:taxon-name-part taxon-name-part-type="species" reg="alienus">alienus</tp:taxon-name-part></tp:taxon-name></italic> Förster, <italic><tp:taxon-name><tp:taxon-name-part taxon-name-part-type="genus" reg="Lasius">L.</tp:taxon-name-part> <tp:taxon-name-part taxon-name-part-type="species" reg="brunneus">brunneus</tp:taxon-name-part></tp:taxon-name></italic> (Latreille), <italic><tp:taxon-name><tp:taxon-name-part taxon-name-part-type="genus" reg="Lasius">L.</tp:taxon-name-part> <tp:taxon-name-part taxon-name-part-type="species" reg="illyricus">illyricus</tp:taxon-name-part></tp:taxon-name></italic> Zimmermann, <italic><tp:taxon-name><tp:taxon-name-part taxon-name-part-type="genus" reg="Pheidole">Pheidole</tp:taxon-name-part> <tp:taxon-name-part taxon-name-part-type="species" reg="pallidula">pallidula</tp:taxon-name-part></tp:taxon-name></italic> (Nylander), <italic><tp:taxon-name><tp:taxon-name-part taxon-name-part-type="genus" reg="Plagiolepis">Plagiolepis</tp:taxon-name-part> <tp:taxon-name-part taxon-name-part-type="species" reg="pygmaea">pygmaea</tp:taxon-name-part></tp:taxon-name></italic> (Latreille), <italic><tp:taxon-name><tp:taxon-name-part taxon-name-part-type="genus" reg="Plagiolepis">P.</tp:taxon-name-part> <tp:taxon-name-part taxon-name-part-type="species" reg="pallescens">pallescens</tp:taxon-name-part></tp:taxon-name></italic> Forel, <italic><tp:taxon-name><tp:taxon-name-part taxon-name-part-type="genus" reg="Temnothorax">Temnothorax</tp:taxon-name-part> <tp:taxon-name-part taxon-name-part-type="species" reg="helenae">helenae</tp:taxon-name-part></tp:taxon-name></italic> Csősz et al., <italic><tp:taxon-name><tp:taxon-name-part taxon-name-part-type="genus" reg="Temnothorax">T.</tp:taxon-name-part> <tp:taxon-name-part taxon-name-part-type="species" reg="lichtensteini">lichtensteini</tp:taxon-name-part></tp:taxon-name></italic> (Bondroit), <italic><tp:taxon-name><tp:taxon-name-part taxon-name-part-type="genus" reg="Temnothorax">T.</tp:taxon-name-part> <tp:taxon-name-part taxon-name-part-type="species" reg="unifasciatus">unifasciatus</tp:taxon-name-part></tp:taxon-name></italic> (Latreille); <bold>2.3 km S of Stropones</bold>: see <italic><tp:taxon-name><tp:taxon-name-part taxon-name-part-type="genus" reg="Temnothorax">Temnothorax</tp:taxon-name-part> <tp:taxon-name-part taxon-name-part-type="species" reg="brackoi">brackoi</tp:taxon-name-part></tp:taxon-name></italic>; <bold>2.4 km SW of Stropones</bold>: <italic><tp:taxon-name><tp:taxon-name-part taxon-name-part-type="genus" reg="Camponotus">Camponotus</tp:taxon-name-part> <tp:taxon-name-part taxon-name-part-type="species" reg="aethiops">aethiops</tp:taxon-name-part></tp:taxon-name></italic> (Latreille), <italic><tp:taxon-name><tp:taxon-name-part taxon-name-part-type="genus" reg="Formica">Formica</tp:taxon-name-part> <tp:taxon-name-part taxon-name-part-type="species" reg="fusca">fusca</tp:taxon-name-part></tp:taxon-name></italic> Linnaeus, <italic><tp:taxon-name><tp:taxon-name-part taxon-name-part-type="genus" reg="Formica">F.</tp:taxon-name-part> <tp:taxon-name-part taxon-name-part-type="species" reg="sanguinea">sanguinea</tp:taxon-name-part></tp:taxon-name></italic> Latreille, <italic><tp:taxon-name><tp:taxon-name-part taxon-name-part-type="genus" reg="Lasius">Lasius</tp:taxon-name-part> <tp:taxon-name-part taxon-name-part-type="species" reg="alienus">alienus</tp:taxon-name-part></tp:taxon-name></italic> Förster, <italic><tp:taxon-name><tp:taxon-name-part taxon-name-part-type="genus" reg="Lasius">L.</tp:taxon-name-part> <tp:taxon-name-part taxon-name-part-type="species" reg="illyricus">illyricus</tp:taxon-name-part></tp:taxon-name></italic> Zimmermann, <italic><tp:taxon-name><tp:taxon-name-part taxon-name-part-type="genus" reg="Messor">Messor</tp:taxon-name-part> <tp:taxon-name-part taxon-name-part-type="species" reg="structor">structor</tp:taxon-name-part></tp:taxon-name></italic> (Latreille), <italic><tp:taxon-name><tp:taxon-name-part taxon-name-part-type="genus" reg="Temnothorax">Temnothorax</tp:taxon-name-part> <tp:taxon-name-part taxon-name-part-type="species" reg="crasecundus">crasecundus</tp:taxon-name-part></tp:taxon-name></italic> Seifert &amp; Csősz, <italic><tp:taxon-name><tp:taxon-name-part taxon-name-part-type="genus" reg="Temnothorax">T.</tp:taxon-name-part> <tp:taxon-name-part taxon-name-part-type="species" reg="unifasciatus">unifasciatus</tp:taxon-name-part></tp:taxon-name></italic> (Latreille), <italic><tp:taxon-name><tp:taxon-name-part taxon-name-part-type="genus" reg="Tetramorium">Tetramorium</tp:taxon-name-part> <tp:taxon-name-part taxon-name-part-type="species" reg="impurum">impurum</tp:taxon-name-part></tp:taxon-name></italic> (Förster); <bold>2.7 km SE of Stropones</bold>: <italic><tp:taxon-name><tp:taxon-name-part taxon-name-part-type="genus" reg="Aphaenogaster">Aphaenogaster</tp:taxon-name-part> <tp:taxon-name-part taxon-name-part-type="species" reg="subterranea">subterranea</tp:taxon-name-part></tp:taxon-name></italic> (Latreille), <tp:taxon-name><tp:taxon-name-part taxon-name-part-type="genus" reg="Aphaenogaster">A.</tp:taxon-name-part> <tp:taxon-name-part taxon-name-part-type="uncertainty-rank">cf.</tp:taxon-name-part> <tp:taxon-name-part taxon-name-part-type="species" reg="subterranea">subterranea</tp:taxon-name-part></tp:taxon-name>, <italic><tp:taxon-name><tp:taxon-name-part taxon-name-part-type="genus" reg="Camponotus">Camponotus</tp:taxon-name-part> <tp:taxon-name-part taxon-name-part-type="species" reg="aethiops">aethiops</tp:taxon-name-part></tp:taxon-name></italic> (Latreille), <italic><tp:taxon-name><tp:taxon-name-part taxon-name-part-type="genus" reg="Camponotus">C.</tp:taxon-name-part> <tp:taxon-name-part taxon-name-part-type="species" reg="oertzeni">oertzeni</tp:taxon-name-part></tp:taxon-name></italic> Forel, <italic><tp:taxon-name><tp:taxon-name-part taxon-name-part-type="genus" reg="Formica">Formica</tp:taxon-name-part> <tp:taxon-name-part taxon-name-part-type="species" reg="fusca">fusca</tp:taxon-name-part></tp:taxon-name></italic> Linnaeus, <italic><tp:taxon-name><tp:taxon-name-part taxon-name-part-type="genus" reg="Lasius">Lasius</tp:taxon-name-part> <tp:taxon-name-part taxon-name-part-type="species" reg="alienus">alienus</tp:taxon-name-part></tp:taxon-name></italic> Förster, <italic><tp:taxon-name><tp:taxon-name-part taxon-name-part-type="genus" reg="Lasius">L.</tp:taxon-name-part> <tp:taxon-name-part taxon-name-part-type="species" reg="distinguendus">distinguendus</tp:taxon-name-part></tp:taxon-name></italic> (Emery), <italic><tp:taxon-name><tp:taxon-name-part taxon-name-part-type="genus" reg="Tapinoma">Tapinoma</tp:taxon-name-part> <tp:taxon-name-part taxon-name-part-type="species" reg="erraticum">erraticum</tp:taxon-name-part></tp:taxon-name></italic> (Latreille), <italic><tp:taxon-name><tp:taxon-name-part taxon-name-part-type="genus" reg="Temnothorax">Temnothorax</tp:taxon-name-part> <tp:taxon-name-part taxon-name-part-type="species" reg="helenae">helenae</tp:taxon-name-part></tp:taxon-name></italic> Csősz et al., <italic><tp:taxon-name><tp:taxon-name-part taxon-name-part-type="genus" reg="Temnothorax">T.</tp:taxon-name-part> <tp:taxon-name-part taxon-name-part-type="species" reg="unifasciatus">unifasciatus</tp:taxon-name-part></tp:taxon-name></italic> (Latreille);</p><fig id="F9" position="float" orientation="portrait"><object-id xmlns:xlink="http://www.w3.org/1999/xlink" content-type="doi" xlink:type="simple">10.3897/zookeys.877.36320.figures21-22</object-id><object-id xmlns:xlink="http://www.w3.org/1999/xlink" content-type="arpha" xlink:type="simple">C1F7D924-6F96-5944-950B-6DF3D814172E</object-id><label>Figures 21, 22.</label><caption><p>Variation of propodeal spines of <italic><tp:taxon-name><tp:taxon-name-part taxon-name-part-type="genus" reg="Temnothorax">Temnothorax</tp:taxon-name-part> <tp:taxon-name-part taxon-name-part-type="species" reg="triangularis">triangularis</tp:taxon-name-part></tp:taxon-name></italic> sp. nov.</p></caption><graphic xmlns:xlink="http://www.w3.org/1999/xlink" xlink:href="zookeys-877-081-g009.jpg" position="float" orientation="portrait" xlink:type="simple" id="oo_344062.jpg"><uri content-type="original_file" xlink:type="simple">https://binary.pensoft.net/fig/344062</uri></graphic></fig><p><bold>2.9 km S of Stropones</bold>: <italic><tp:taxon-name><tp:taxon-name-part taxon-name-part-type="genus" reg="Camponotus">Camponotus</tp:taxon-name-part> <tp:taxon-name-part taxon-name-part-type="species" reg="piceus">piceus</tp:taxon-name-part></tp:taxon-name></italic> (Leach), <italic><tp:taxon-name><tp:taxon-name-part taxon-name-part-type="genus" reg="Camponotus">C.</tp:taxon-name-part> <tp:taxon-name-part taxon-name-part-type="species" reg="vagus">vagus</tp:taxon-name-part></tp:taxon-name></italic> (Scopoli), <italic><tp:taxon-name><tp:taxon-name-part taxon-name-part-type="genus" reg="Lasius">Lasius</tp:taxon-name-part> <tp:taxon-name-part taxon-name-part-type="species" reg="brunneus">brunneus</tp:taxon-name-part></tp:taxon-name></italic> (Latreille), <italic><tp:taxon-name><tp:taxon-name-part taxon-name-part-type="genus" reg="Lasius">L.</tp:taxon-name-part> <tp:taxon-name-part taxon-name-part-type="species" reg="flavus">flavus</tp:taxon-name-part></tp:taxon-name></italic> (Fabricius), <italic><tp:taxon-name><tp:taxon-name-part taxon-name-part-type="genus" reg="Myrmica">Myrmica</tp:taxon-name-part> <tp:taxon-name-part taxon-name-part-type="species" reg="scabrinodis">scabrinodis</tp:taxon-name-part></tp:taxon-name></italic> Nylander, <italic><tp:taxon-name><tp:taxon-name-part taxon-name-part-type="genus" reg="Temnothorax">Temnothorax</tp:taxon-name-part> <tp:taxon-name-part taxon-name-part-type="species" reg="helenae">helenae</tp:taxon-name-part></tp:taxon-name></italic> Csősz et al., <italic><tp:taxon-name><tp:taxon-name-part taxon-name-part-type="genus" reg="Temnothorax">T.</tp:taxon-name-part> <tp:taxon-name-part taxon-name-part-type="species" reg="unifasciatus">unifasciatus</tp:taxon-name-part></tp:taxon-name></italic> (Latreille); <bold>3.7 km SW of Metochi</bold>: <italic><tp:taxon-name><tp:taxon-name-part taxon-name-part-type="genus" reg="Aphaenogaster">Aphaenogaster</tp:taxon-name-part> <tp:taxon-name-part taxon-name-part-type="species" reg="subterranea">subterranea</tp:taxon-name-part></tp:taxon-name></italic> (Latreille), <tp:taxon-name><tp:taxon-name-part taxon-name-part-type="genus" reg="Aphaenogaster">A.</tp:taxon-name-part> <tp:taxon-name-part taxon-name-part-type="uncertainty-rank">cf.</tp:taxon-name-part> <tp:taxon-name-part taxon-name-part-type="species" reg="subterranea">subterranea</tp:taxon-name-part></tp:taxon-name>, <italic><tp:taxon-name><tp:taxon-name-part taxon-name-part-type="genus" reg="Camponotus">Camponotus</tp:taxon-name-part> <tp:taxon-name-part taxon-name-part-type="species" reg="fallax">fallax</tp:taxon-name-part></tp:taxon-name></italic> (Nylander), <italic><tp:taxon-name><tp:taxon-name-part taxon-name-part-type="genus" reg="Camponotus">C.</tp:taxon-name-part> <tp:taxon-name-part taxon-name-part-type="species" reg="vagus">vagus</tp:taxon-name-part></tp:taxon-name></italic> (Scopoli), <italic><tp:taxon-name><tp:taxon-name-part taxon-name-part-type="genus" reg="Lasius">Lasius</tp:taxon-name-part> <tp:taxon-name-part taxon-name-part-type="species" reg="illyricus">illyricus</tp:taxon-name-part></tp:taxon-name></italic> Zimmermann, <italic><tp:taxon-name><tp:taxon-name-part taxon-name-part-type="genus" reg="Temnothorax">Temnothorax</tp:taxon-name-part> <tp:taxon-name-part taxon-name-part-type="species" reg="crasecundus">crasecundus</tp:taxon-name-part></tp:taxon-name></italic> Seifert &amp; Csősz, <italic><tp:taxon-name><tp:taxon-name-part taxon-name-part-type="genus" reg="Temnothorax">T.</tp:taxon-name-part> <tp:taxon-name-part taxon-name-part-type="species" reg="helenae">helenae</tp:taxon-name-part></tp:taxon-name></italic> Csősz et al., <italic><tp:taxon-name><tp:taxon-name-part taxon-name-part-type="genus" reg="Temnothorax">T.</tp:taxon-name-part> <tp:taxon-name-part taxon-name-part-type="species" reg="unifasciatus">unifasciatus</tp:taxon-name-part></tp:taxon-name></italic> (Latreille).</p></tp:treatment-sec><tp:treatment-sec sec-type="notes" id="SECID0EAHFM"><title>Note.</title><p>Although this species has inconspicuous metanotal groove, which tends to disappear in some specimens, we decided to place it in the <italic><tp:taxon-name><tp:taxon-name-part taxon-name-part-type="genus" reg="Temnothorax">Temnothorax</tp:taxon-name-part> <tp:taxon-name-part taxon-name-part-type="species" reg="nylanderi">nylanderi</tp:taxon-name-part></tp:taxon-name></italic> group. General body shape, structure of petiole, unicolourous antennae, head and mesosoma sculpture presented by <italic><tp:taxon-name><tp:taxon-name-part taxon-name-part-type="genus" reg="Temnothorax">T.</tp:taxon-name-part> <tp:taxon-name-part taxon-name-part-type="species" reg="triangularis">triangularis</tp:taxon-name-part></tp:taxon-name></italic> are very similar to those observed in large species of the group i.e. <italic><tp:taxon-name><tp:taxon-name-part taxon-name-part-type="genus" reg="Temnothorax">T.</tp:taxon-name-part> <tp:taxon-name-part taxon-name-part-type="species" reg="nylanderi">nylanderi</tp:taxon-name-part></tp:taxon-name></italic> (Förster), <italic><tp:taxon-name><tp:taxon-name-part taxon-name-part-type="genus" reg="Temnothorax">T.</tp:taxon-name-part> <tp:taxon-name-part taxon-name-part-type="species" reg="crassispinus">crassispinus</tp:taxon-name-part></tp:taxon-name></italic> (Karavaiev) or <italic><tp:taxon-name><tp:taxon-name-part taxon-name-part-type="genus" reg="Temnothorax">T.</tp:taxon-name-part> <tp:taxon-name-part taxon-name-part-type="species" reg="crasecundus">crasecundus</tp:taxon-name-part></tp:taxon-name></italic> Seifert &amp; Csősz. Moreover, an inconspicuous metanotal groove was observed also in some samples of small species of the <italic><tp:taxon-name><tp:taxon-name-part taxon-name-part-type="genus" reg="Temnothorax"/><tp:taxon-name-part taxon-name-part-type="species" reg="nylanderi">nylanderi</tp:taxon-name-part></tp:taxon-name></italic> group, such as <italic><tp:taxon-name><tp:taxon-name-part taxon-name-part-type="genus" reg="Temnothorax">T.</tp:taxon-name-part> <tp:taxon-name-part taxon-name-part-type="species" reg="helenae">helenae</tp:taxon-name-part></tp:taxon-name></italic> Csősz, Heinze &amp; Mikó. Usually the depth of metanotal groove is more or less constant within nest samples.</p><fig id="F10" position="float" orientation="portrait"><object-id xmlns:xlink="http://www.w3.org/1999/xlink" content-type="doi" xlink:type="simple">10.3897/zookeys.877.36320.figures23-24</object-id><object-id xmlns:xlink="http://www.w3.org/1999/xlink" content-type="arpha" xlink:type="simple">F5CDCDE3-54FF-5CC5-B10E-8810AF79C13C</object-id><label>Figures 23, 24.</label><caption><p>Gyne of <italic><tp:taxon-name><tp:taxon-name-part taxon-name-part-type="genus" reg="Temnothorax">Temnothorax</tp:taxon-name-part> <tp:taxon-name-part taxon-name-part-type="species" reg="triangularis">triangularis</tp:taxon-name-part></tp:taxon-name></italic> sp. nov. <bold>23</bold> Dorsal <bold>24</bold> Lateral.</p></caption><graphic xmlns:xlink="http://www.w3.org/1999/xlink" xlink:href="zookeys-877-081-g010.jpg" position="float" orientation="portrait" xlink:type="simple" id="oo_344063.jpg"><uri content-type="original_file" xlink:type="simple">https://binary.pensoft.net/fig/344063</uri></graphic></fig><fig id="F11" position="float" orientation="portrait"><object-id xmlns:xlink="http://www.w3.org/1999/xlink" content-type="doi" xlink:type="simple">10.3897/zookeys.877.36320.figures25-27</object-id><object-id xmlns:xlink="http://www.w3.org/1999/xlink" content-type="arpha" xlink:type="simple">4F2FE05D-7F02-595F-8FA5-AA6F2B6B2682</object-id><label>Figures 25–27.</label><caption><p>Distribution in Greece <bold>25</bold><italic><tp:taxon-name><tp:taxon-name-part taxon-name-part-type="genus" reg="Temnothorax">Temnothorax</tp:taxon-name-part> <tp:taxon-name-part taxon-name-part-type="species" reg="brackoi">brackoi</tp:taxon-name-part></tp:taxon-name></italic> sp. nov. <bold>26</bold><italic><tp:taxon-name><tp:taxon-name-part taxon-name-part-type="genus" reg="Temnothorax">Temnothorax</tp:taxon-name-part> <tp:taxon-name-part taxon-name-part-type="species" reg="messiniaensis">messiniaensis</tp:taxon-name-part></tp:taxon-name></italic> sp. nov. <bold>27</bold><italic><tp:taxon-name><tp:taxon-name-part taxon-name-part-type="genus" reg="Temnothorax">T.</tp:taxon-name-part> <tp:taxon-name-part taxon-name-part-type="species" reg="turcicus">turcicus</tp:taxon-name-part></tp:taxon-name></italic> (Santschi) denoted by red circles and <italic><tp:taxon-name><tp:taxon-name-part taxon-name-part-type="genus" reg="Temnothorax">T.</tp:taxon-name-part> <tp:taxon-name-part taxon-name-part-type="species" reg="triangularis">triangularis</tp:taxon-name-part></tp:taxon-name></italic> sp. nov. by black circles.</p></caption><graphic xmlns:xlink="http://www.w3.org/1999/xlink" xlink:href="zookeys-877-081-g011.jpg" position="float" orientation="portrait" xlink:type="simple" id="oo_344064.jpg"><uri content-type="original_file" xlink:type="simple">https://binary.pensoft.net/fig/344064</uri></graphic></fig></tp:treatment-sec></tp:taxon-treatment>
